# Supplementary material for: Whole blood transcriptome analysis in amyotrophic lateral sclerosis: A biomarker study
Source: PLoS One. 2018 Jun 25;13(6):e0198874. doi: 10.1371/journal.pone.0198874 (PMC6016933; doi:10.1371/journal.pone.0198874)
Supplement: S1 Table — (XLSX) [file pone.0198874.s002.xlsx]

## Sheet: Sheet1
ILMN_ID	RefSeq	Unigene	EntrezGene	GI	Accession	Symbol
ILMN_1806310	NM_014576.2		29974	20357571	NM_014576.2	A1CF
ILMN_1755321	NM_015665.4		8086	151301094	NM_015665.4	AAAS
ILMN_1698554	NM_023928.3		65985	111154071	NM_023928.3	AACS
ILMN_1653165	NM_001087.3		14	96322659	NM_001087.3	AAMP
ILMN_1662364	NM_001605.2		16	109148541	NM_001605.2	AARS
ILMN_1674698	NM_020745.2		57505	145199235	NM_020745.2	AARS2
ILMN_1703743	NM_012138.3		26574	76159274	NM_012138.3	AATF
ILMN_1687609	NM_001080395.1		9625	122937190	NM_001080395.1	AATK
ILMN_1794965	NM_000350.2		24	105990540	NM_000350.2	ABCA4
ILMN_2094875	NM_000927.3		5243	42741658	NM_000927.3	ABCB1
ILMN_1709092	NR_003087.1		NA	108773779	NR_003087.1	ABCC13
ILMN_1774344	NM_172024.1		150000	25952070	NM_172024.1	ABCC13
ILMN_1788457	NM_005845.2		10257	34452699	NM_005845.2	ABCC4
ILMN_1763875	NM_001025091.1		23	69354670	NM_001025091.1	ABCF1
ILMN_2284941	NM_005692.3		10061	27881504	NM_005692.3	ABCF2
ILMN_2227533	NM_032750.1		84836	14249381	NM_032750.1	ABHD14B
ILMN_2403446	NM_152924.3		11057	93141022	NM_152924.3	ABHD2
ILMN_1655702	NM_016006.3		51099	33469972	NM_016006.3	ABHD5
ILMN_1706344	NM_020676.4		57406	47271494	NM_020676.4	ABHD6
ILMN_1712707	NM_024527.4		79575	145611433	NM_024527.4	ABHD8
ILMN_1699750	NM_024794.1		79852	13376163	NM_024794.1	ABHD9
ILMN_1713732	NM_005157.3		25	62362413	NM_005157.3	ABL1
ILMN_1731433	NM_001091.2		26	73486660	NM_001091.2	ABP1
ILMN_1738921	NM_001607.2		30	6598316	NM_001607.2	ACAA1
ILMN_2331636	NM_198836.1		31	38679966	NM_198836.1	ACACA
ILMN_1763852	NM_001093.3		32	134142061	NM_001093.3	ACACB
ILMN_1775579	NM_014049.3		28976	34147673	NM_014049.3	ACAD9
ILMN_1806408	NM_001033859.1		37	76496474	NM_001033859.1	ACADVL
ILMN_1665945	NM_022735.3		64746	29550827	NM_022735.3	ACBD3
ILMN_1699636	NM_014977.2		22985	142377385	NM_014977.2	ACIN1
ILMN_1749014	NM_001096.2		47	38569420	NM_001096.2	ACLY
ILMN_2360705	NM_203372.1		2181	42794753	NM_203372.1	ACSL3
ILMN_2070792	NM_017888.2		54988	38505219	NM_017888.2	ACSM5
ILMN_1752269	NM_032501.2		84532	28416952	NM_032501.2	ACSS1
ILMN_2336595	NM_001076552.1		55902	115527107	NM_001076552.1	ACSS2
ILMN_1652594	NM_024855.3		79913	151301040	NM_024855.3	ACTR5
ILMN_1697585	NM_022496.3		64431	141803021	NM_022496.3	ACTR6
ILMN_1786544	NM_004302.3		91	33598913	NM_004302.3	ACVR1B
ILMN_1803686	NM_000022.2		100	47078294	NM_000022.2	ADA
ILMN_1718946	NM_001110.2		102	73747882	NM_001110.2	ADAM10
ILMN_1812112	NM_003813.2		8747	15812182	NM_003813.2	ADAM21
ILMN_1687035	NM_025008.3		54507	83281434	NM_025008.3	ADAMTSL4
ILMN_1762294	NM_025008.3		54507	83281434	NM_025008.3	ADAMTSL4
ILMN_1763000	NM_018404.2		55803	93102369	NM_018404.2	CENTA2
ILMN_1698777	NM_020421.2		57143	40254937	NM_020421.2	ADCK1
ILMN_1702858	NM_144650.2		137872	133922589	NM_144650.2	ADHFE1
ILMN_2080751	NM_014913.2		22850	48762755	NM_014913.2	ADNP2
ILMN_1690352	NM_032804.5		84890	62177109	NM_032804.5	ADO
ILMN_1811480	NM_017825.1		54936	8923416	NM_017825.1	ADPRHL2
ILMN_1669227	NM_033304.1		148	15451760	NM_033304.1	ADRA1A
ILMN_1679754	NM_000679.3		147	73747802	NM_000679.3	ADRA1B
ILMN_1716421	NM_000678.3		146	148277040	NM_000678.3	ADRA1D
ILMN_2333107	NM_198970.1		166	39812026	NM_198970.1	AES
ILMN_1701998	NM_198595.2		60312	125661040	NM_198595.2	AFAP1
ILMN_1740752	NM_178819.2		137964	31343375	NM_178819.2	AGPAT6
ILMN_1794875	NM_032717.3		84803	40255053	NM_032717.3	AGPAT9
ILMN_1718071	NM_015239.1		23287	7662451	NM_015239.1	AGTPBP1
ILMN_1657862	NM_000687.1		191	9951914	NM_000687.1	AHCY
ILMN_1770412	NM_006621.4		10768	111120323	NM_006621.4	AHCYL1
ILMN_1712786	NM_015328.1		23382	24308042	NM_015328.1	AHCYL2
ILMN_1680111	NM_001029882.1		27245	71274143	NM_001029882.1	AHDC1
ILMN_1703538	NM_001623.3		199	14574567	NM_001623.3	AIF1
ILMN_2415292	NM_001033054.1		23746	74272277	NM_001033054.1	AIPL1
ILMN_1691959	NM_001004065.3		11217	82617622	NM_001004065.3	AKAP2
ILMN_1808905	NM_006422.2		10566	21493040	NM_006422.2	AKAP3
ILMN_1768962	NM_014371.2		26993	49472840	NM_014371.2	AKAP8L
ILMN_1668880	NM_001818.2		1109	24497584	NM_001818.2	AKR1C4
ILMN_1685803	NM_001007536.2		340811	141802819	NM_001007536.2	AKR1CL1
ILMN_2388507	NM_001014432.1		207	62241014	NM_001014432.1	AKT1
ILMN_2377240	NM_001012398.1		64400	61743932	NM_001012398.1	AKTIP
ILMN_2406557	NM_170726.1		8659	25777735	NM_170726.1	ALDH4A1
ILMN_2365176	NM_022568.2		64577	25952149	NM_022568.2	ALDH8A1
ILMN_1681374	NM_000034.2		226	34577108	NM_000034.2	ALDOA
ILMN_1741148	NM_184043.1		226	34577111	NM_184043.1	ALDOA
ILMN_1747716	NM_000035.2		229	40354204	NM_000035.2	ALDOB
ILMN_1755974	NM_005165.2		230	68303552	NM_005165.2	ALDOC
ILMN_1685413	NM_024079.4		79053	91984776	NM_024079.4	ALG8
ILMN_1732809	NM_001077692.1		79796	118026934	NM_001077692.1	ALG9
ILMN_1657283	NM_017758.3		54890	148539641	NM_017758.3	ALKBH5
ILMN_1808792	NM_198867.1		84964	38570139	NM_198867.1	ALKBH6
ILMN_1761764	NM_032306.2		84266	39930600	NM_032306.2	ALKBH7
ILMN_1729320	NM_001140.3		246	40316936	NM_001140.3	ALOX15
ILMN_2078697	NM_025144.2		80216	21361968	NM_025144.2	ALPK1
ILMN_1788462	NM_001033059.1		262	74275347	NM_001033059.1	AMD1
ILMN_1695759	NM_015944.2		51005	21361512	NM_015944.2	AMDHD2
ILMN_1665331	NM_000481.2		275	44662837	NM_000481.2	AMT
ILMN_1723177	NM_016237.3		51433	34147585	NM_016237.3	ANAPC5
ILMN_2199284	NM_016238.1		51434	7705283	NM_016238.1	ANAPC7
ILMN_1736340	NM_144567.3		90806	70794817	NM_144567.3	ANGEL2
ILMN_2390609	NM_001149.2		288	32967598	NM_001149.2	ANK3
ILMN_2341382	NM_024668.2		54882	46519153	NM_024668.2	ANKHD1
ILMN_1675483	NM_017844.2		51281	75750530	NM_017844.2	ANKMY1
ILMN_1687351	NM_023039.2		57763	21362082	NM_023039.2	ANKRA2
ILMN_1711828	NM_017664.2		55608	70995240	NM_017664.2	ANKRD10
ILMN_1661833	NM_015208.3		23253	134948557	NM_015208.3	ANKRD12
ILMN_1689908	NM_033121.1		88455	38683798	NM_033121.1	ANKRD13A
ILMN_1667830	XM_945565.1		338692	89034916	XM_945565.1	ANKRD13D
ILMN_1672356	XM_945571.1		338692	89034922	XM_945571.1	ANKRD13D
ILMN_1747151	NM_144994.6		200539	41327751	NM_144994.6	ANKRD23
ILMN_1756417	NM_181726.2		353322	142371740	NM_181726.2	ANKRD37
ILMN_1669259	NM_017704.2		54851	41350197	NM_017704.2	ANKRD49
ILMN_2048607	NM_152326.2		122416	50355986	NM_152326.2	ANKRD9
ILMN_2340974	NM_020140.2		56899	50511948	NM_020140.2	ANKS1B
ILMN_1677487	NM_001042410.1		55139	109150434	NM_001042410.1	ANKZF1
ILMN_1762629	NM_001012302.2		338440	145611445	NM_001012302.2	TMEM16J
ILMN_1670379	NM_032208.1		84168	14149903	NM_032208.1	ANTXR1
ILMN_1812926	NM_058172.3		118429	68342041	NM_058172.3	ANTXR2
ILMN_2184184	NM_000700.1		301	4502100	NM_000700.1	ANXA1
ILMN_1711899	NM_001002857.1		302	50845385	NM_001002857.1	ANXA2
ILMN_2409167	NM_001002858.1		302	50845387	NM_001002858.1	ANXA2
ILMN_1678612	NM_001155.3		309	71773328	NM_001155.3	ANXA6
ILMN_1799863	NM_009590.2		314	60498983	NM_009590.2	AOC2
ILMN_1781983	NM_145730.1		162	22027652	NM_145730.1	AP1B1
ILMN_1754179	NM_003917.2		8906	18104994	NM_003917.2	AP1G2
ILMN_1754738	NM_032493.2		8907	18105005	NM_032493.2	AP1M1
ILMN_1803779	NM_012305.2		161	71725392	NM_012305.2	AP2A2
ILMN_2331735	NM_001282.2		163	71773037	NM_001282.2	AP2B1
ILMN_1662426	NM_004069.3		1175	70906429	NM_004069.3	AP2S1
ILMN_1809957	NM_004069.3		1175	70906429	NM_004069.3	AP2S1
ILMN_1768867	NM_003664.3		8546	32484978	NM_003664.3	AP3B1
ILMN_1659463	NM_013229.2		317	32483365	NM_013229.2	APAF1
ILMN_1659950	NM_005883.2		10297	57242791	NM_005883.2	APC2
ILMN_1708833	NM_001639.2		325	18375514	NM_001639.2	APCS
ILMN_2319344	NM_001641.2		328	18375500	NM_001641.2	APEX1
ILMN_1729533	NM_144772.1		128240	21426826	NM_144772.1	APOA1BP
ILMN_2325338	NM_145637.1		23780	22035652	NM_145637.1	APOL2
ILMN_2248822	NM_145637.1		23780	22035652	NM_145637.1	APOL2
ILMN_1765076	NM_018171.3		55198	82617617	NM_018171.3	APPL2
ILMN_2317348	NM_175069.1		54840	28329429	NM_175069.1	APTX
ILMN_1717154	NM_014691.2		9716	58374127	NM_014691.2	AQR
ILMN_1802203	NM_001024227.1		375	66879661	NM_001024227.1	ARF1
ILMN_1723884	NM_001660.2		378	6995998	NM_001660.2	ARF4
ILMN_1719518	NM_001660.2		378	6995998	NM_001660.2	ARF4
ILMN_1675709	NM_018209.2		55738	28416434	NM_018209.2	ARFGAP1
ILMN_2403911	NM_001025593.1		27236	71040091	NM_001025593.1	ARFIP1
ILMN_1732060	NM_004308.2		392	19923243	NM_004308.2	ARHGAP1
ILMN_1673815	NM_199357.1		9824	40788017	NM_199357.1	ARHGAP11A
ILMN_2208413	NM_018460.2		55843	28466978	NM_018460.2	ARHGAP15
ILMN_1718610	NM_018054.4		55114	54860104	NM_018054.4	ARHGAP17
ILMN_2398847	NM_018054.4		55114	54860104	NM_018054.4	ARHGAP17
ILMN_1777998	NM_014882.2		9938	55770896	NM_014882.2	ARHGAP25
ILMN_2408851	NM_181720.2		257106	71040095	NM_181720.2	ARHGAP30
ILMN_1663916	NM_001080157.1		64333	122939150	NM_001080157.1	ARHGAP9
ILMN_2382657	NM_001080156.1		64333	122939148	NM_001080156.1	ARHGAP9
ILMN_2405129	NM_199002.1		9138	39777605	NM_199002.1	ARHGEF1
ILMN_1733861	NM_014784.2		9826	38026914	NM_014784.2	ARHGEF11
ILMN_1721626	NM_032199.1		84159	74136548	NM_032199.1	ARID5B
ILMN_1813091	NM_001177.3		400	33946322	NM_001177.3	ARL1
ILMN_1787879	NM_001667.2		402	148612884	NM_001667.2	ARL2
ILMN_1755391	NM_012106.3		23568	42794776	NM_012106.3	ARL2BP
ILMN_1688526	NM_001037174.1		26225	82546835	NM_001037174.1	ARL5A
ILMN_1769810	NM_006407.3		10550	51944964	NM_006407.3	ARL6IP5
ILMN_1752837	NM_018184.2		55207	49472838	NM_018184.2	ARL8B
ILMN_1731476	NM_001030273.1		406	71852581	NM_001030273.1	ARNTL
ILMN_2393763	NM_001024960.1		10093	68161510	NM_001024960.1	ARPC4
ILMN_1768394	NM_005717.2		10092	23238212	NM_005717.2	ARPC5
ILMN_2358202	NM_015908.4		51593	58331217	NM_015908.4	ARS2
ILMN_2118773	NM_001079516.1		653308	118442844	NM_001079516.1	ASAH2B
ILMN_1683096	NM_016114.3		51665	22208961	NM_016114.3	ASB1
ILMN_1795811	NM_016150.3		51676	22208962	NM_016150.3	ASB2
ILMN_1655532	NM_017873.2		140459	30089933	NM_017873.2	ASB6
ILMN_1685097	NM_015947.2		51008	56676390	NM_015947.2	ASCC1
ILMN_1679919	NM_032204.3		84164	34147616	NM_032204.3	ASCC2
ILMN_1723412	NM_005170.2		430	42716308	NM_005170.2	ASCL2
ILMN_1708950	NM_181718.3		253982	38708312	NM_181718.3	ASPHD1
ILMN_1728055	NM_001002036.2		431705	66392153	NM_001002036.2	ASTL
ILMN_2188204	NM_004707.2		9140	38261968	NM_004707.2	ATG12
ILMN_1735006	NM_018036.5		55102	118197271	NM_018036.5	ATG2B
ILMN_1769566	NM_022488.3		64422	34147490	NM_022488.3	ATG3
ILMN_2163732	NM_022488.3		64422	34147490	NM_022488.3	ATG3
ILMN_2410975	NM_001077198.1		79065	116089281	NM_001077198.1	ATG9A
ILMN_1739008	NM_001077198.1		79065	116089281	NM_001077198.1	ATG9A
ILMN_2370825	NM_000051.3		472	71902539	NM_000051.3	ATM
ILMN_1779214	NM_000051.3		472	71902539	NM_000051.3	ATM
ILMN_1654065	NM_032827.4		84913	142371092	NM_032827.4	ATOH8
ILMN_1670609	NM_004045.3		475	72004264	NM_004045.3	ATOX1
ILMN_1658884	NM_014616.1		23200	62632749	NM_014616.1	ATP11B
ILMN_2124155	NM_014616.1		23200	62632749	NM_014616.1	ATP11B
ILMN_1687765	NM_001676.4		479	83700224	NM_001676.4	ATP12A
ILMN_2134224	NM_020410.1		57130	9966896	NM_020410.1	ATP13A1
ILMN_1704164	NM_022089.1		23400	13435128	NM_022089.1	ATP13A2
ILMN_1775566	NM_000701.6		476	48762680	NM_000701.6	ATP1A1
ILMN_1747271	NM_001678.3		482	49574490	NM_001678.3	ATP1B2
ILMN_1680579	NM_001001396.1		493	48255958	NM_001001396.1	ATP2B4
ILMN_2367753	NM_001684.3		493	48255956	NM_001684.3	ATP2B4
ILMN_1679178	NM_001687.4		513	50345989	NM_001687.4	ATP5D
ILMN_2225887	NR_002162.1		NA	50344742	NR_002162.1	ATP5EP2
ILMN_1726603	NM_007100.2		521	51479154	NM_007100.2	ATP5I
ILMN_1772506	NM_007100.2		521	51479154	NM_007100.2	ATP5I
ILMN_1652806	NM_001003703.1		522	51479142	NM_001003703.1	ATP5J
ILMN_2307883	NM_001003714.1		9551	51479131	NM_001003714.1	ATP5J2
ILMN_2310621	NM_004889.2		9551	51479123	NM_004889.2	ATP5J2
ILMN_1700625	NM_001003803.1		27109	51558773	NM_001003803.1	ATP5S
ILMN_1679188	NM_001003805.1		27109	51558776	NM_001003805.1	ATP5S
ILMN_1715635	NM_003945.3		8992	50593534	NM_003945.3	ATP6V0E1
ILMN_1711516	NM_001690.2		523	19913423	NM_001690.2	ATP6V1A
ILMN_1812073	NM_001692.3		525	85793115	NM_001692.3	ATP6V1B1
ILMN_2395055	NM_001042546.1		64756	110349781	NM_001042546.1	ATPAF1
ILMN_1682375	NM_145232.2		90353	37059754	NM_145232.2	ATPBD3
ILMN_1742956	XM_944027.1		11273	89040751	XM_944027.1	ATXN2L
ILMN_1768396	NM_017900.1		54998	8923564	NM_017900.1	AURKAIP1
ILMN_1766185	NM_181050.1		8312	31083143	NM_181050.1	AXIN1
ILMN_1656682	NM_015878.4		51582	62526034	NM_015878.4	AZIN1
ILMN_2325347	NM_033168.2		8706	84452149	NM_033168.2	B3GALNT1
ILMN_1659202	NM_020981.2		8708	15451870	NM_020981.2	B3GALT1
ILMN_1764813	NM_194318.3		145173	154689816	NM_194318.3	B3GALTL
ILMN_1692267	NM_003779.2		8703	13929468	NM_003779.2	B4GALT3
ILMN_2380688	NM_003778.3		8702	47078256	NM_003778.3	B4GALT4
ILMN_1663541	NM_007255.1		11285	6005951	NM_007255.1	B4GALT7
ILMN_1768363	NM_004656.2		8314	19718752	NM_004656.2	BAP1
ILMN_1668822	NM_006399.2		10538	18375640	NM_006399.2	BATF
ILMN_2321064	NM_138765.2		581	34335125	NM_138765.2	BAX
ILMN_1742230	NM_182648.1		11177	32967604	NM_182648.1	BAZ1A
ILMN_1800590	NM_024649.4		582	29029553	NM_024649.4	BBS1
ILMN_2320280	NM_005581.3		4059	61742795	NM_005581.3	BCAM
ILMN_1808059	NM_017843.3		55653	58294159	NM_017843.3	BCAS4
ILMN_2325506	NM_017843.3		55653	58294159	NM_017843.3	BCAS4
ILMN_1695110	NM_001190.2		587	50658083	NM_001190.2	BCAT2
ILMN_1796113	NM_181708.1		144233	32171232	NM_181708.1	BCDIN3D
ILMN_1693394	NM_005881.1		10295	5031608	NM_005881.1	BCKDK
ILMN_2255133	NM_022893.2		53335	20336304	NM_022893.2	BCL11A
ILMN_2396982	NM_001040668.1		83596	100913020	NM_001040668.1	BCL2L12
ILMN_1752953	NM_001040668.1		83596	100913020	NM_001040668.1	BCL2L12
ILMN_1717976	NM_138723.1		79370	21040329	NM_138723.1	BCL2L14
ILMN_1737314	NM_001706.2		604	21040323	NM_001706.2	BCL6
ILMN_1743966	NM_182557.2		283149	112420980	NM_182557.2	BCL9L
ILMN_1775192	NM_001077440.1		9774	117938250	NM_001077440.1	BCLAF1
ILMN_1680683	NM_004327.3		613	82546842	NM_004327.3	BCR
ILMN_1706644	NM_170734.2		627	34106709	NM_170734.2	BDNF
ILMN_1809543	NM_170733.2		627	34106708	NM_170733.2	BDNF
ILMN_1744822	NM_003766.2		8678	19923741	NM_003766.2	BECN1
ILMN_1718982	NM_004183.2		7439	83745147	NM_004183.2	BEST1
ILMN_2372413	NM_197967.1		637	37574727	NM_197967.1	BID
ILMN_2157510	NM_001487.1		2647	4503954	NM_001487.1	BLOC1S1
ILMN_1772713	NM_014753.2		9790	41281482	NM_014753.2	BMS1
ILMN_1770803	NM_004330.1		663	4757855	NM_004330.1	BNIP2
ILMN_1718961	NM_004331.2		665	47078259	NM_004331.2	BNIP3L
ILMN_1708513	NM_138278.2		149428	109715843	NM_138278.2	BNIPL
ILMN_1666652	NM_007306.2		672	63252884	NM_007306.2	BRCA1
ILMN_1758918	NM_005104.2		6046	12408641	NM_005104.2	BRD2
ILMN_2349600	NM_183359.1		10902	34452708	NM_183359.1	BRD8
ILMN_1665554	NM_018310.2		55290	22035561	NM_018310.2	BRF2
ILMN_1781580	NM_015379.3		25798	48928020	NM_015379.3	BRI3
ILMN_1797693	NM_080626.5		140707	40548423	NM_080626.5	BRI3BP
ILMN_2398432	NM_001024958.1		25855	68348703	NM_001024958.1	BRMS1
ILMN_1727813	NM_015415.2		25874	142350140	NM_015415.2	BRP44
ILMN_2226324	NM_016098.1		51660	7706368	NM_016098.1	BRP44L
ILMN_2365549	NM_004634.2		7862	51173721	NM_004634.2	BRPF1
ILMN_1673518	NM_001007246.1		54014	55956929	NM_001007246.1	BRWD1
ILMN_1662896	NM_018117.10		55717	22547233	NM_018117.10	BRWD2
ILMN_1774596	NM_032667.4		26580	40068504	NM_032667.4	BSCL2
ILMN_1723480	NM_004335.2		684	7262372	NM_004335.2	BST2
ILMN_1705066	NM_152322.2		121551	65786574	NM_152322.2	BTBD11
ILMN_1732885	NM_032444.2		84464	63252862	NM_032444.2	BTBD12
ILMN_2319414	NM_001037637.1		689	83641884	NM_001037637.1	BTF3
ILMN_1775743	NM_001731.1		694	4502472	NM_001731.1	BTG1
ILMN_1770085	NM_006763.2		7832	28872718	NM_006763.2	BTG2
ILMN_2364852	NM_007049.2		11120	17975773	NM_007049.2	BTN2A1
ILMN_2245180	NM_004725.2		9184	56550116	NM_004725.2	BUB3
ILMN_1734010	NM_018017.2		55088	36031015	NM_018017.2	C10orf118
ILMN_1704785	NM_198472.2		282969	148596950	NM_198472.2	C10orf125
ILMN_1687478	XM_374787.3		414194	89030921	XM_374787.3	C10orf21
ILMN_1772706	NM_144591.2		119032	141803470	NM_144591.2	C10orf32
ILMN_2375141	NM_203441.2		118924	50409592	NM_203441.2	C10orf4
ILMN_2205963	NM_022153.1		64115	62339431	NM_022153.1	C10orf54
ILMN_1765232	NM_018363.2		55328	142385235	NM_018363.2	C10orf59
ILMN_1664741	NM_144984.1		196740	21450676	NM_144984.1	C10orf72
ILMN_1738047	XM_096317.11		170370	113421513	XM_096317.11	C10orf73
ILMN_2077094	NM_013265.2		738	8393008	NM_013265.2	C11orf2
ILMN_1728965	NM_018195.3		55216	131889390	NM_018195.3	C11orf57
ILMN_2243516	NM_199124.1		79864	40217800	NM_199124.1	C11orf63
ILMN_1790637	NM_024650.2		79703	31542734	NM_024650.2	C11orf80
ILMN_1726289	NM_018169.2		55196	65507252	NM_018169.2	C12orf35
ILMN_1713189	NM_017822.3		54934	154426299	NM_017822.3	C12orf41
ILMN_1772527	NM_001098673.1		60673	149158713	NM_001098673.1	C12orf44
ILMN_2105298	NM_152589.1		160419	22749212	NM_152589.1	C12orf50
ILMN_1812191	NM_138425.2		113246	34147536	NM_138425.2	C12orf57
ILMN_1758093	NM_017799.3		54916	93277079	NM_017799.3	C14orf101
ILMN_1666208	NM_018353.3		55320	42415491	NM_018353.3	C14orf106
ILMN_1777708	NM_138360.2		90668	66954658	NM_138360.2	C14orf121
ILMN_1684357	XR_017875.1		NA	113424505	XR_017875.1	C14orf139
ILMN_1669545	XM_930354.1		145195	89037516	XM_930354.1	C14orf144
ILMN_2078724	NM_032374.2		84334	39725653	NM_032374.2	C14orf153
ILMN_1696708	NM_016039.1		51637	7706321	NM_016039.1	C14orf166
ILMN_1652722	NM_004894.1		9556	4758939	NM_004894.1	C14orf2
ILMN_2185077	NM_174978.1		317761	28372512	NM_174978.1	C14orf39
ILMN_1668914	NM_152777.2		256369	34303957	NM_152777.2	C14orf48
ILMN_2134381	NR_002808.1		NA	84872088	NR_002808.1	C14orf85
ILMN_1724897	NM_021944.1		60686	11345485	NM_021944.1	C14orf93
ILMN_1775330	NM_207380.1		388115	46409381	NM_207380.1	C15orf52
ILMN_1698363	NM_207444.1		400359	46409511	NM_207444.1	C15orf53
ILMN_1663484	NM_016400.2		25764	21361540	NM_016400.2	HYPK
ILMN_1774990	NM_001040162.1		84326	93102394	NM_001040162.1	C16orf13
ILMN_2369580	NM_001039476.1		8131	87116674	NM_001039476.1	C16orf35
ILMN_1784128	NM_207385.1		388289	46409401	NM_207385.1	C16orf47
ILMN_1790650	NM_144600.2		123811	141802251	NM_144600.2	C16orf63
ILMN_1719224	NM_152350.2		125144	142358075	NM_152350.2	C17orf45
ILMN_2075221	NM_001038704.1		284083	84662749	NM_001038704.1	C17orf47
ILMN_1812441	NM_001077498.1		55731	117306173	NM_001077498.1	C17orf63
ILMN_1717579	NM_181707.1		124773	32698787	NM_181707.1	C17orf64
ILMN_1772296	XM_938283.1		80169	89042297	XM_938283.1	C17orf68
ILMN_1702676	XM_938283.2		80169	113427258	XM_938283.2	C17orf68
ILMN_1810107	NM_175734.4		201243	154240731	NM_175734.4	C17orf74
ILMN_1678052	NM_017914.2		55009	42476017	NM_017914.2	C19orf24
ILMN_1655225	NM_152482.1		148223	22749014	NM_152482.1	C19orf25
ILMN_1784299	NM_024038.2		79002	34147352	NM_024038.2	C19orf43
ILMN_1790951	NM_024069.2		79036	34147360	NM_024069.2	C19orf50
ILMN_1662578	NM_020156.1		56913	9910143	NM_020156.1	C1GALT1
ILMN_2114185	NM_001039517.1		284618	87252716	NM_001039517.1	C1orf104
ILMN_1656088	NM_178550.3		339512	56711317	NM_178550.3	C1orf110
ILMN_1786273	NM_198446.1		127687	38348207	NM_198446.1	C1orf122
ILMN_2082130	NM_017887.1		54987	8923540	NM_017887.1	C1orf123
ILMN_2076940	NM_022756.3		64769	40255019	NM_022756.3	C1orf149
ILMN_1657860	NM_001032363.1		440574	73912719	NM_001032363.1	C1orf151
ILMN_1784186	XM_372194.4		84808	113402512	XM_372194.4	C1orf170
ILMN_2388955	NM_198926.1		55924	39545574	NM_198926.1	C1orf183
ILMN_1789436	NM_019049.1		54530	9506654	NM_019049.1	C1orf218
ILMN_1665300	NM_030934.3		81627	30181237	NM_030934.3	C1orf25
ILMN_1681340	NM_016126.1		51668	7706382	NM_016126.1	C1orf41
ILMN_1729509	NM_015449.2		25912	148833489	NM_015449.2	C1orf43
ILMN_1748291	NM_152608.3		163859	148664215	NM_152608.3	C1orf55
ILMN_1654864	NM_144695.2		148362	124244087	NM_144695.2	C1orf58
ILMN_1749915	NM_020317.3		57035	46309848	NM_020317.3	C1orf63
ILMN_1760556	NM_207035.1		57035	46309850	NM_207035.1	C1orf63
ILMN_2250853	NM_182518.2		149469	61676275	NM_182518.2	C1orf84
ILMN_1726989	NM_182533.1		199990	32698895	NM_182533.1	C1orf86
ILMN_2064237	NM_181643.2		128344	57977271	NM_181643.2	C1orf88
ILMN_1808769	NM_032705.2		84791	32261296	NM_032705.2	C1orf97
ILMN_1668996	NM_001212.3		708	28872801	NM_001212.3	C1QBP
ILMN_1701459	NM_198593.1		114897	38372916	NM_198593.1	C1QTNF1
ILMN_1733288	NM_016546.1		51279	7706082	NM_016546.1	C1RL
ILMN_2049727	NM_016470.6		51526	23346408	NM_016470.6	C20orf111
ILMN_2387599	NM_018840.2		55969	41327692	NM_018840.2	C20orf24
ILMN_2283388	NM_018840.2		55969	41327692	NM_018840.2	C20orf24
ILMN_1697363	NM_001039140.1		54976	85362736	NM_001039140.1	C20orf27
ILMN_1674394	NM_020531.2		57136	41327713	NM_020531.2	C20orf3
ILMN_1806312	NM_001009924.1		29058	58331121	NM_001009924.1	C20orf30
ILMN_1680665	NM_022099.3		63930	62177170	NM_022099.3	C20orf51
ILMN_1782095	NM_031424.3		83541	34147524	NM_031424.3	C20orf55
ILMN_1697431	XM_945481.1		284800	89057977	XM_945481.1	C20orf91
ILMN_1758806	NM_004928.1		755	4826650	NM_004928.1	C21orf2
ILMN_1675632	NM_001005521.1		54076	54112415	NM_001005521.1	C21orf37
ILMN_1668442	NM_058184.1		54072	17158012	NM_058184.1	C21orf42
ILMN_2251978	NM_016631.3		94104	125661046	NM_016631.3	C21orf66
ILMN_1764410	NM_031444.2		83606	50845406	NM_031444.2	C22orf13
ILMN_1717371	NM_001039473.1		348645	87080804	NM_001039473.1	C22orf34
ILMN_2325112	NM_207327.4		150383	57232757	NM_207327.4	LOC150383
ILMN_1757347	NM_015264.1		23313	57863292	NM_015264.1	C22orf9
ILMN_1652512	NM_015500.1		25966	119226221	NM_015500.1	C2CD2
ILMN_1810759	NM_015702.1		27249	7661547	NM_015702.1	C2orf25
ILMN_2090558	NM_015702.1		27249	7661547	NM_015702.1	C2orf25
ILMN_2386016	NM_080592.2		51374	47078299	NM_080592.2	C2orf28
ILMN_1708906	NM_017546.3		55571	40538808	NM_017546.3	C2orf29
ILMN_1795007	NM_024520.1		79568	13375659	NM_024520.1	C2orf47
ILMN_1720833	NM_182626.1		348738	32699061	NM_182626.1	C2orf48
ILMN_1720274	NM_178553.3		339779	148236530	NM_178553.3	C2orf53
ILMN_1764500	NM_018462.4		55845	54262137	NM_018462.4	C3orf10
ILMN_1795514	NM_207307.1		90288	46409259	NM_207307.1	C3orf25
ILMN_1705753	NM_032359.2		84319	34147422	NM_032359.2	C3orf26
ILMN_2041463	NM_152539.1		152405	22749116	NM_152539.1	C3orf30
ILMN_1815682	NM_020187.2		56941	54607103	NM_020187.2	C3orf37
ILMN_1690454	NM_203370.1		389119	42766423	NM_203370.1	C3orf54
ILMN_1797372	NM_173552.2		205428	34222231	NM_173552.2	C3orf58
ILMN_1704692	NM_205857.1		404201	45504347	NM_205857.1	C4orf12
ILMN_1665066	NM_032313.2		84273	34147413	NM_032313.2	C4orf14
ILMN_1689836	NM_001736.3		728	112293258	NM_001736.3	C5AR1
ILMN_1695917	NM_020199.1		56951	9910277	NM_020199.1	C5orf15
ILMN_2150465	NM_022483.3		64417	52856399	NM_022483.3	C5orf28
ILMN_1728742	NM_032385.3		10826	146198574	NM_032385.3	C5orf4
ILMN_2195821	NM_153607.1		153222	23957697	NM_153607.1	C5orf41
ILMN_1704253	NM_024294.2		64771	46094084	NM_024294.2	C6orf106
ILMN_2161357	NM_032870.1		25957	18699723	NM_032870.1	C6orf111
ILMN_2186678	NM_024573.1		79624	13375745	NM_024573.1	C6orf211
ILMN_2391765	NM_001040437.1		50854	94681054	NM_001040437.1	C6orf48
ILMN_1653797	NM_030939.3		81688	52627134	NM_030939.3	C6orf62
ILMN_2168866	NM_030939.3		81688	52627134	NM_030939.3	C6orf62
ILMN_1737819	NM_006658.2		10842	31542288	NM_006658.2	C7orf16
ILMN_1730048	NM_024067.2		79034	21362069	NM_024067.2	C7orf26
ILMN_1700588	NM_178829.3		135927	142384271	NM_178829.3	C7orf34
ILMN_2081335	NM_018224.2		55744	90855770	NM_018224.2	C7orf44
ILMN_1718336	NM_032350.4		84310	142377640	NM_032350.4	C7orf50
ILMN_1779751	NM_197964.2		154791	142349471	NM_197964.2	C7orf55
ILMN_1779735	NM_001008395.2		389541	148806921	NM_001008395.2	LOC389541
ILMN_1659990	NM_013332.3		29923	149192860	NM_013332.3	HIG2
ILMN_2113738	NM_173518.2		157777	40255171	NM_173518.2	C8orf45
ILMN_1750969	NM_198841.1		158293	38502322	NM_198841.1	C9orf10OS
ILMN_1803317	NM_016390.2		51490	38679911	NM_016390.2	C9orf114
ILMN_1733221	NM_182635.1		349236	32699075	NM_182635.1	C9orf164
ILMN_1766793	NM_148179.1		138716	22325371	NM_148179.1	C9orf23
ILMN_1815635	XM_926593.1		157927	89030060	XM_926593.1	C9orf62
ILMN_1662795	NM_000067.1		760	4557394	NM_000067.1	CA2
ILMN_1765858	NM_016289.2		51719	19745179	NM_016289.2	CAB39
ILMN_1769492	NM_006078.2		10369	22027543	NM_006078.2	CACNG2
ILMN_1779043	NM_031897.2		59285	22027559	NM_031897.2	CACNG6
ILMN_1705141	NM_001007214.1		27101	60218912	NM_001007214.1	CACYBP
ILMN_1745724	NM_205864.2		285782	111548658	NM_205864.2	CAGE1
ILMN_2140990	NM_003656.3		8536	21536281	NM_003656.3	CAMK1
ILMN_1666445	NM_171825.1		815	25952117	NM_171825.1	CAMK2A
ILMN_1763027	XM_936314.1		816	89025915	XM_936314.1	CAMK2B
ILMN_2376194	NM_172080.1		816	26051209	NM_172080.1	CAMK2B
ILMN_2332691	NM_173087.1		825	27765073	NM_173087.1	CAPN3
ILMN_2345739	NM_023925.3		65981	50428936	NM_023925.3	CAPRIN2
ILMN_1768870	NM_006136.2		830	41327721	NM_006136.2	CAPZA2
ILMN_1721978	NM_032415.2		84433	16507951	NM_032415.2	CARD11
ILMN_2192281	NM_014959.1		22900	7662403	NM_014959.1	CARD8
ILMN_1712532	NM_052813.3		64170	146229336	NM_052813.3	CARD9
ILMN_1809477	NM_001042476.1		23589	109715853	NM_001042476.1	CARHSP1
ILMN_1680134	NM_199141.1		10498	40288287	NM_199141.1	CARM1
ILMN_1696066	NM_001014438.1		833	62240993	NM_001014438.1	CARS
ILMN_2367469	NM_001014438.1		833	62240993	NM_001014438.1	CARS
ILMN_2388155	NM_032991.2		836	73622122	NM_032991.2	CASP3
ILMN_1678454	NM_001225.3		837	73622123	NM_001225.3	CASP4
ILMN_2373763	NM_033339.3		840	73623016	NM_033339.3	CASP7
ILMN_1669565	NM_033357.2		841	73623021	NM_033357.2	CASP8
ILMN_1673757	NM_001080125.1		841	122056475	NM_001080125.1	CASP8
ILMN_1655191	NM_017766.3		54897	119709821	NM_017766.3	CASZ1
ILMN_2286014	NM_172097.1		117155	26051226	NM_172097.1	CATSPER2
ILMN_1657627	NM_005187.4		863	28872802	NM_005187.4	CBFA2T3
ILMN_1766408	NM_001755.2		865	47132615	NM_001755.2	CBFB
ILMN_1685580	NM_170662.3		868	54112419	NM_170662.3	CBLB
ILMN_1774086	NM_007276.3		11335	20544152	NM_007276.3	CBX3
ILMN_1790625	NM_016587.2		11335	20544150	NM_016587.2	CBX3
ILMN_1764096	NM_004059.4		883	95147550	NM_004059.4	CCBL1
ILMN_1778371	NM_001008661.1		56267	56713253	NM_001008661.1	CCBL2
ILMN_1701477	NM_138414.1		112869	19923934	NM_138414.1	CCDC101
ILMN_1796762	NM_033212.2		92922	34147459	NM_033212.2	CCDC102A
ILMN_1682567	NM_013301.2		29903	94536855	NM_013301.2	CCDC106
ILMN_1730347	NM_032357.2		84317	21362049	NM_032357.2	CCDC115
ILMN_1725071	NM_144716.2		151903	142348393	NM_144716.2	CCDC12
ILMN_1705843	NM_144974.2		160857	90962996	NM_144974.2	CCDC122
ILMN_2214955	NM_145265.2		133957	34222184	NM_145265.2	CCDC127
ILMN_1716342	NM_017667.2		55610	62865870	NM_017667.2	CCDC132
ILMN_1706935	NM_022742.3		64753	115511011	NM_022742.3	CCDC136
ILMN_1691566	NM_153038.1		151278	23308536	NM_153038.1	CCDC140
ILMN_2100285	NM_001008723.1		159686	56961679	NM_001008723.1	CCDC147
ILMN_1792276	NM_173463.2		91050	33186919	NM_173463.2	CCDC149
ILMN_1704476	NM_001033658.1		283152	75905486	NM_001033658.1	LOC283152
ILMN_2154603	NM_052857.2		91603	49472813	NM_052857.2	CCDC16
ILMN_1787441	NM_152500.1		149483	22749040	NM_152500.1	CCDC17
ILMN_1812489	NM_022778.2		64793	40538793	NM_022778.2	CCDC21
ILMN_1778478	NM_024296.2		79140	34147365	NM_024296.2	CCDC28B
ILMN_1681136	NM_025055.3		80125	117168272	NM_025055.3	CCDC33
ILMN_1657547	NM_030771.1		91057	63054847	NM_030771.1	CCDC34
ILMN_2210298	NM_001080402.1		729440	122937206	NM_001080402.1	CCDC61
ILMN_1792681	NM_024098.1		79080	13129103	NM_024098.1	CCDC86
ILMN_1695972	NM_152723.1		220388	22749428	NM_152723.1	CCDC89
ILMN_1761961	NM_001031713.2		63933	94420670	NM_001031713.2	CCDC90A
ILMN_1731107	NM_025140.1		80212	13376724	NM_025140.1	CCDC92
ILMN_1740609	NM_032964.2		6359	34335178	NM_032964.2	CCL15
ILMN_1769129	NM_006274.2		6363	22165424	NM_006274.2	CCL19
ILMN_1686109	NM_145898.1		6368	22538807	NM_145898.1	CCL23
ILMN_1653766	NM_002991.2		6369	22165426	NM_002991.2	CCL24
ILMN_1668721	NM_001760.2		896	16950657	NM_001760.2	CCND3
ILMN_1702247	NM_037370.1		23582	16554567	NM_037370.1	CCNDBP1
ILMN_1773119	NM_001761.1		899	4502620	NM_001761.1	CCNF
ILMN_1691942	NM_006835.2		10983	17738314	NM_006835.2	CCNI
ILMN_1692390	NM_001240.2		904	17978465	NM_001240.2	CCNT1
ILMN_1669062	NM_000648.2		1231	110224460	NM_000648.2	CCR2
ILMN_1769895	NM_000647.3		1231	15451896	NM_000647.3	CCR2
ILMN_1715131	NM_001838.2		1236	30795213	NM_001838.2	CCR7
ILMN_2290998	NM_005125.1		9973	4826664	NM_005125.1	CCS
ILMN_1766797	NM_005125.1		9973	4826664	NM_005125.1	CCS
ILMN_2334989	NM_005998.3		7203	63162571	NM_005998.3	CCT3
ILMN_1722622	NM_203416.2		9332	134244288	NM_203416.2	CD163
ILMN_1782704	NM_001770.4		930	91105173	NM_001770.4	CD19
ILMN_1706722	NM_001004196.2		4345	90903244	NM_001004196.2	CD200
ILMN_1726589	NM_020404.2		57124	45387956	NM_020404.2	CD248
ILMN_2365307	NM_001024736.1		80381	67188442	NM_001024736.1	CD276
ILMN_1773781	XM_945865.1		80381	89039071	XM_945865.1	CD276
ILMN_1796244	NM_006110.1		10421	5174408	NM_006110.1	CD2BP2
ILMN_1701906	NM_006678.3		10871	142365512	NM_006678.3	CD300C
ILMN_2112357	NM_139018.2		146722	38455397	NM_139018.2	CD300LF
ILMN_2115633	NM_016579.2		51293	51702225	NM_016579.2	CD320
ILMN_2341229	NM_001773.2		947	77539053	NM_001773.2	CD34
ILMN_1786176	NM_001774.1		951	4502662	NM_001774.1	CD37
ILMN_1739794	NM_000733.2		916	50726997	NM_000733.2	CD3E
ILMN_1727284	NM_000616.3		920	91992151	NM_000616.3	CD4
ILMN_1778625	NM_000610.3		960	48255934	NM_000610.3	CD44
ILMN_2348788	NM_001001392.1		960	48255942	NM_001001392.1	CD44
ILMN_1803429	NM_001001391.1		960	48255940	NM_001001391.1	CD44
ILMN_1753112	NM_014207.2		921	24431962	NM_014207.2	CD5
ILMN_2208903	NM_001803.2		1043	68342029	NM_001803.2	CD52
ILMN_2413808	NM_000560.3		963	91106722	NM_000560.3	CD53
ILMN_1800540	NM_000574.2		1604	40788009	NM_000574.2	CD55
ILMN_1746565	NM_006725.2		923	51036597	NM_006725.2	CD6
ILMN_2359907	NM_001251.2		968	91199547	NM_001251.2	CD68
ILMN_2379644	NM_004355.2		972	68448524	NM_004355.2	CD74
ILMN_1704730	NM_012072.3		22918	88758612	NM_012072.3	CD93
ILMN_1659727	XM_001129302.1		146059	113425594	XM_001129302.1	CDAN1
ILMN_2401906	NM_138477.2		146059	57222569	NM_138477.2	CDAN1
ILMN_2339796	NM_001078645.1		8881	118402577	NM_001078645.1	CDC16
ILMN_1727389	NM_003903.3		8881	118402579	NM_003903.3	CDC16
ILMN_2338323	NM_004358.3		994	47078250	NM_004358.3	CDC25B
ILMN_1676891	NM_015076.3		23097	49355783	NM_015076.3	CDC2L6
ILMN_1652777	NM_006779.2		10435	30089963	NM_006779.2	CDC42EP2
ILMN_1745223	NM_012121.4		23580	48375181	NM_012121.4	CDC42EP4
ILMN_1701614	NM_024529.3		79577	40018639	NM_024529.3	CDC73
ILMN_1779228	NM_001792.2		1000	14589888	NM_001792.2	CDH2
ILMN_1775739	NM_031891.2		28316	16306536	NM_031891.2	CDH20
ILMN_1783149	NM_022124.3		64072	153251202	NM_022124.3	CDH23
ILMN_1802615	NM_001259.5		1021	45827787	NM_001259.5	CDK6
ILMN_1722811	NM_004064.2		1027	17978497	NM_004064.2	CDKN1B
ILMN_2130078	NM_080656.1		91368	18087820	NM_080656.1	CDKN2AIPNL
ILMN_1740597	NM_001800.3		1032	39995074	NM_001800.3	CDKN2D
ILMN_1678075	NM_170751.1		9425	25777618	NM_170751.1	CDYL
ILMN_1779095	NM_001805.2		1053	28872799	NM_001805.2	CEBPE
ILMN_1744147	NM_005760.2		10153	42542391	NM_005760.2	CEBPZ
ILMN_1751851	NM_177405.1		51816	29029551	NM_177405.1	CECR1
ILMN_1688458	NM_015849.2		51032	58331210	NM_015849.2	ELA2B
ILMN_2392472	NM_001042426.1		1058	109637778	NM_001042426.1	CENPA
ILMN_1664028	NM_001810.5		1059	51944960	NM_001810.5	CENPB
ILMN_1766798	NM_012287.3		23527	40254841	NM_012287.3	CENTB2
ILMN_1740385	NM_014956.4		22897	115648141	NM_014956.4	CEP164
ILMN_2294684	NM_014812.2		9859	109255227	NM_014812.2	CEP170
ILMN_1738482	NM_018097.1		55142	8922429	NM_018097.1	CEP27
ILMN_1742400	NM_014810.3		9857	109148532	NM_014810.3	CEP350
ILMN_2412192	NM_001014975.1		3075	62739187	NM_001014975.1	CFH
ILMN_1657803	NM_001014975.1		3075	62739187	NM_001014975.1	CFH
ILMN_1752631	NM_001008390.1		8545	56550054	NM_001008390.1	CGGBP1
ILMN_1740170	NM_213720.1		400916	47497975	NM_213720.1	C22orf16
ILMN_2191681	NM_016139.2		51142	32307179	NM_016139.2	CHCHD2
ILMN_1744138	NM_001011671.1		79145	58761519	NM_001011671.1	CHCHD7
ILMN_1740764	NM_001005271.1		1107	52630323	NM_001005271.1	CHD3
ILMN_1658411	NM_001273.2		1108	51599155	NM_001273.2	CHD4
ILMN_1685551	NM_001273.2		1108	51599155	NM_001273.2	CHD4
ILMN_1781816	NM_032221.3		84181	29244923	NM_032221.3	CHD6
ILMN_1762972	NM_025134.4		80205	95147341	NM_025134.4	CHD9
ILMN_2106902	NM_005197.2		1112	51093864	NM_005197.2	CHES1
ILMN_1763265	NM_020412.3		57132	42734391	NM_020412.3	CHMP1B
ILMN_1771233	NM_176812.3		128866	40549398	NM_176812.3	CHMP4B
ILMN_1731609	XM_001132548.1		79643	113427648	XM_001132548.1	CHMP6
ILMN_2154157	NM_000743.2		1136	19923121	NM_000743.2	CHRNA3
ILMN_1677719	NM_003654.3		8534	141802832	NM_003654.3	CHST1
ILMN_1723481	NM_004273.2		9469	19923280	NM_004273.2	CHST3
ILMN_1684341	NM_001040144.1		54921	94421442	NM_001040144.1	CTF8
ILMN_1723847	NM_003613.2		8483	51944961	NM_003613.2	CILP
ILMN_1680967	NM_033082.2		84324	141801985	NM_033082.2	CIP29
ILMN_1790891	NM_006825.2		10970	19920316	NM_006825.2	CKAP4
ILMN_1700507	NM_015282.1		23332	31563536	NM_015282.1	CLASP1
ILMN_1660837	NM_173872.2		1182	55770839	NM_173872.2	CLCN3
ILMN_2364072	NM_001042704.1		1187	112382221	NM_001042704.1	CLCNKA
ILMN_1682226	NM_014343.1		24146	7656980	NM_014343.1	CLDN15
ILMN_2352563	NM_001040181.1		56650	93588613	NM_001040181.1	CLDND1
ILMN_1710326	NM_001040181.1		56650	93588613	NM_001040181.1	CLDND1
ILMN_1781752	NM_015226.1		23274	54792781	NM_015226.1	CLEC16A
ILMN_1700610	NM_197948.2		64581	88999592	NM_197948.2	CLEC7A
ILMN_1756982	NM_001288.4		1192	48375182	NM_001288.4	CLIC1
ILMN_1796423	NM_004669.2		9022	40288289	NM_004669.2	CLIC3
ILMN_1789733	NM_015526.1		25999	18496982	NM_015526.1	CLIP3
ILMN_1689400	NM_001024646.1		1195	67551262	NM_001024646.1	CLK1
ILMN_2362911	NM_001291.2		1196	47717132	NM_001291.2	CLK2
ILMN_1736814	NM_001293.1		1207	4502890	NM_001293.1	CLNS1A
ILMN_1682399	NM_004898.2		9575	25777594	NM_004898.2	CLOCK
ILMN_1725705	NM_006012.2		8192	53759125	NM_006012.2	CLPP
ILMN_2345837	NM_001076677.1		1211	115527059	NM_001076677.1	CLTA
ILMN_1674609	NM_007097.2		1212	32483394	NM_007097.2	CLTB
ILMN_2125374	NM_018686.3		55907	22027483	NM_018686.3	CMAS
ILMN_1696494	NM_017801.2		54918	32130534	NM_017801.2	CMTM6
ILMN_1769319	NM_003418.1		7555	4827070	NM_003418.1	CNBP
ILMN_2169839	NM_003418.1		7555	4827070	NM_003418.1	CNBP
ILMN_1803838	NM_032488.2		84518	26024194	NM_032488.2	CNFN
ILMN_1786532	NM_005776.2		10175	57165417	NM_005776.2	CNIH
ILMN_1758543	NM_005776.2		10175	57165417	NM_005776.2	CNIH
ILMN_1749071	NM_152495.1		149111	22749038	NM_152495.1	CNIH3
ILMN_1657750	NM_020348.1		26507	9966788	NM_020348.1	CNNM1
ILMN_1662328	NM_017623.4		26505	94681052	NM_017623.4	CNNM3
ILMN_2136177	NM_015455.3		57472	53829366	NM_015455.3	CNOT6
ILMN_2174612	NM_004779.4		9337	31542314	NM_004779.4	CNOT8
ILMN_1669674	NM_006586.3		10695	145587105	NM_006586.3	CNPY3
ILMN_2252408	NM_152755.1		245812	22749478	NM_152755.1	CNPY4
ILMN_1753498	NM_001042532.1		80347	110227610	NM_001042532.1	COASY
ILMN_1711514	NM_004086.1		1690	4758021	NM_004086.1	COCH
ILMN_1732151	NM_001848.2		1291	87196338	NM_001848.2	COL6A1
ILMN_1695991	NM_080544.2		8292	116805308	NM_080544.2	COLQ
ILMN_2329114	NM_080539.2		8292	116805305	NM_080539.2	COLQ
ILMN_1808821	NM_014186.2		29099	141802740	NM_014186.2	COMMD9
ILMN_1730084	NM_007310.1		1312	6466449	NM_007310.1	COMT
ILMN_1811615	NM_004371.3		1314	148536852	NM_004371.3	COPA
ILMN_1699112	NM_016451.3		1315	34222324	NM_016451.3	COPB1
ILMN_2339627	NM_199444.1		11316	40805826	NM_199444.1	COPE
ILMN_1738103	NM_199442.1		11316	40805824	NM_199442.1	COPE
ILMN_1708204	NM_016128.3		22820	35250828	NM_016128.3	COPG
ILMN_1784785	NM_022730.1		64708	12232384	NM_022730.1	COPS7B
ILMN_1751615	NM_025147.3		80219	142365652	NM_025147.3	COQ10B
ILMN_1664367	NM_182476.1		51004	32967304	NM_182476.1	COQ6
ILMN_1752006	NM_173827.2		285521	76253916	NM_173827.2	COX18
ILMN_1722583	NM_006067.3		10328	34147520	NM_006067.3	COX4NB
ILMN_1704477	NM_004255.2		9377	17017986	NM_004255.2	COX5A
ILMN_1663512	NM_001862.2		1329	17017987	NM_001862.2	COX5B
ILMN_1654151	NM_004374.2		1345	17999531	NM_004374.2	COX6C
ILMN_1709440	NM_001005502.1		1368	53832020	NM_001005502.1	CPM
ILMN_2352953	NM_198320.2		1368	53832019	NM_198320.2	CPM
ILMN_1773576	NM_003909.2		8895	41872597	NM_003909.2	CPNE3
ILMN_1718013	NM_017871.4		54973	112181188	NM_017871.4	CPSF3L
ILMN_1660426	NM_001081559.1		10898	125987602	NM_001081559.1	CPSF4
ILMN_1696316	NM_001031847.1		1374	73623027	NM_001031847.1	CPT1A
ILMN_1660551	NM_020825.2		57585	62079294	NM_020825.2	CRAMP1L
ILMN_2381537	NM_014478.4		27297	100913024	NM_014478.4	RCP9
ILMN_2140700	NM_175918.2		285464	31341870	NM_175918.2	CRIPAK
ILMN_1686805	NM_016823.2		1398	41327711	NM_016823.2	CRK
ILMN_1666494	NM_016823.2		1398	41327711	NM_016823.2	CRK
ILMN_2155228	NM_015986.2		51379	27764872	NM_015986.2	CRLF3
ILMN_1811405	NM_001313.3		1400	62422567	NM_001313.3	CRMP1
ILMN_1799672	NM_014675.3		9696	153791496	NM_014675.3	CROCC
ILMN_1728180	NM_016424.3		51747	52426741	NM_016424.3	CROP
ILMN_1665235	NM_006371.3		10491	53759127	NM_006371.3	CRTAP
ILMN_1720484	NM_006371.3		10491	53759127	NM_006371.3	CRTAP
ILMN_1796180	NM_021117.2		1408	141801792	NM_021117.2	CRY2
ILMN_1779304	NM_014617.3		1418	148491056	NM_014617.3	CRYGA
ILMN_1719290	NM_145311.1		9946	22202613	NM_145311.1	CRYZL1
ILMN_1706057	NM_004077.2		1431	38327624	NM_004077.2	CS
ILMN_1665797	NM_001316.2		1434	29029558	NM_001316.2	CSE1L
ILMN_2415235	NM_152221.2		1454	40549400	NM_152221.2	CSNK1E
ILMN_1811921	NM_004078.1		1465	4758085	NM_004078.1	CSRP1
ILMN_1800354	NM_000099.2		1471	19882253	NM_000099.2	CST3
ILMN_2314080	NM_203355.1		4253	42740898	NM_203355.1	CTAGE5
ILMN_1673329	XM_936776.2		340307	113419303	XM_936776.2	CTAGE6
ILMN_2348905	NM_005214.3		1493	83700229	NM_005214.3	CTLA4
ILMN_2063925	NM_030877.3		56259	29570786	NM_030877.3	CTNNBL1
ILMN_1807719	NM_004937.2		1497	119943109	NM_004937.2	CTNS
ILMN_1748730	NM_007272.2		11330	62526042	NM_007272.2	CTRC
ILMN_2359742	NM_001908.3		1508	66346646	NM_001908.3	CTSB
ILMN_1696347	NM_001814.2		1075	22538438	NM_001814.2	CTSC
ILMN_1758895	NM_000396.2		1513	23110958	NM_000396.2	CTSK
ILMN_1694757	NM_001912.3		1514	125987605	NM_001912.3	CTSL1
ILMN_1812995	NM_001912.3		1514	125987605	NM_001912.3	CTSL1
ILMN_2374036	NM_145918.2		1514	125987604	NM_145918.2	CTSL1
ILMN_1743032	NM_004079.3		1520	23110961	NM_004079.3	CTSS
ILMN_1773018	NM_024040.2		79004	148596995	NM_024040.2	CUEDC2
ILMN_2400947	NM_006561.2		10659	68303638	NM_006561.2	CUGBP2
ILMN_1800638	NM_001025077.2		10659	134152716	NM_001025077.2	CUGBP2
ILMN_1695792	NM_003589.2		8451	57165422	NM_003589.2	CUL4A
ILMN_2331163	NM_003589.2		8451	57165422	NM_003589.2	CUL4A
ILMN_2176955	NM_003478.3		8065	67514034	NM_003478.3	CUL5
ILMN_1691276	NM_014593.2		30827	52856410	NM_014593.2	CXXC1
ILMN_2378376	NM_001017917.1		1534	63054831	NM_001017917.1	CYB561
ILMN_1684321	NM_030579.2		80777	83921613	NM_030579.2	CYB5B
ILMN_1715815	NM_014608.2		23191	57013277	NM_014608.2	CYFIP1
ILMN_1677200	NM_014376.2		26999	82617629	NM_014376.2	CYFIP2
ILMN_2391333	NM_177538.1		57404	29171729	NM_177538.1	CYP20A1
ILMN_1705403	NM_030622.6		29785	51988884	NM_030622.6	CYP2S1
ILMN_2403852	NM_017456.2		9267	110349762	NM_017456.2	PSCD1
ILMN_1779185	NM_015330.1		23384	51036581	NM_015330.1	SPECC1L
ILMN_2206272	NM_152783.3		728294	119964727	NM_152783.3	D2HGDH
ILMN_1764228	NM_001343.2		1601	148491081	NM_001343.2	DAB2
ILMN_1733851	NM_145056.1		147906	21450823	NM_145056.1	DACT3
ILMN_1658885	NM_139179.1		221955	21040276	NM_139179.1	DAGLB
ILMN_2230178	NM_152654.2		199699	71164889	NM_152654.2	DAND5
ILMN_1781680	NM_033657.1		7818	16905525	NM_033657.1	DAP3
ILMN_2097410	NM_014395.1		27071	7657006	NM_014395.1	DAPP1
ILMN_1682264	NM_005828.3		10238	108936957	NM_005828.3	WDR68
ILMN_2209671	NM_198462.2		196296	122114655	NM_198462.2	DCDC5
ILMN_2321931	NM_022487.2		64421	76496494	NM_022487.2	DCLRE1C
ILMN_1802456	NM_001921.2		1635	61742818	NM_001921.2	DCTD
ILMN_1662232	NM_006400.3		10540	34335254	NM_006400.3	DCTN2
ILMN_1762281	NM_007234.3		11258	22165423	NM_007234.3	DCTN3
ILMN_1801403	NM_015115.1		23142	32698693	NM_015115.1	DCUN1D4
ILMN_1681437	NM_016286.2		51181	41350203	NM_016286.2	DCXR
ILMN_1694530	NM_024050.4		79016	60279701	NM_024050.4	DDA1
ILMN_1774735	NM_001923.2		1642	13435358	NM_001923.2	DDB1
ILMN_1797828	NM_023935.1		65992	13027601	NM_023935.1	C20orf116
ILMN_2371590	NM_030881.2		10521	38201711	NM_030881.2	DDX17
ILMN_1675124	NM_006386.3		10521	38201709	NM_006386.3	DDX17
ILMN_1727051	NM_018332.3		55308	34147562	NM_018332.3	DDX19A
ILMN_2381841	NM_001014451.1		11269	62241023	NM_001014451.1	DDX19B
ILMN_1735461	NM_004728.2		9188	50659094	NM_004728.2	DDX21
ILMN_1700628	NM_020414.3		57062	14251213	NM_020414.3	DDX24
ILMN_1781721	NM_022779.7		64794	20336296	NM_022779.7	DDX31
ILMN_1712320	NM_024045.1		79009	13129005	NM_024045.1	DDX50
ILMN_2215382	NM_175066.2		317781	37059776	NM_175066.2	DDX51
ILMN_1720838	NM_001359.1		1666	4503300	NM_001359.1	DECR1
ILMN_2145280	NM_022047.2		50619	31542500	NM_022047.2	DEF6
ILMN_1656718	NM_017702.2		54849	46447821	NM_017702.2	DEF8
ILMN_1767509	NM_207514.1		54849	46447819	NM_207514.1	DEF8
ILMN_2117569	NM_022774.1		64789	12232456	NM_022774.1	C1orf176
ILMN_1692742	NM_014957.2		22898	50345869	NM_014957.2	DENND3
ILMN_1738866	NM_014015.3		28955	33620720	NM_014015.3	DEXI
ILMN_2385220	NM_004401.2		1676	47132578	NM_004401.2	DFFA
ILMN_1667213	NM_213566.1		1676	47132599	NM_213566.1	DFFA
ILMN_1704091	NM_012079.2		8694	7382489	NM_012079.2	DGAT1
ILMN_1681520	NM_032564.2		84649	26024196	NM_032564.2	DGAT2
ILMN_1719232	NM_022719.1		8220	13027629	NM_022719.1	DGCR14
ILMN_2165867	NM_001360.2		1717	119943111	NM_001360.2	DHCR7
ILMN_1782993	NM_001361.3		1723	68509922	NM_001361.3	DHODH
ILMN_1756701	NM_024308.3		79154	109715828	NM_024308.3	MGC4172
ILMN_1752478	NM_004753.4		9249	62988332	NM_004753.4	DHRS3
ILMN_1807455	NM_016029.1		51635	7706317	NM_016029.1	DHRS7
ILMN_2384181	NM_005771.3		10170	40548399	NM_005771.3	DHRS9
ILMN_2168449	NM_001358.2		1665	68509925	NM_001358.2	DHX15
ILMN_1754839	NM_001358.2		1665	68509925	NM_001358.2	DHX15
ILMN_1661554	NM_005219.2		1729	31742531	NM_005219.2	DIAPH1
ILMN_1812934	NM_022105.3		11083	71044474	NM_022105.3	DIDO1
ILMN_1803312	NM_014473.2		27292	56786140	NM_014473.2	DIMT1L
ILMN_1793743	NM_032839.1		84925	14249551	NM_032839.1	DIRC2
ILMN_1668825	NM_207495.2		401232	46559764	NM_207495.2	DKFZp686I15217
ILMN_1737806	XM_498513.2		440034	89033894	XM_498513.2	DKFZp686K1684
ILMN_1757872	XM_291277.4		157285	89027874	XM_291277.4	DKFZp761P0423
ILMN_1698020	NM_024767.2		10395	33188434	NM_024767.2	DLC1
ILMN_1768595	NM_001365.2		1742	148539838	NM_001365.2	DLG4
ILMN_1773228	NM_001933.3		1743	32307170	NM_001933.3	DLST
ILMN_1773885	NM_001034023.1		55929	78000210	NM_001034023.1	DMAP1
ILMN_2328813	NM_001034024.1		55929	78000212	NM_001034024.1	DMAP1
ILMN_2117526	NM_013391.2		29958	24797150	NM_013391.2	DMGDH
ILMN_1714352	NM_004943.1		1762	62945416	NM_004943.1	DMWD
ILMN_1770127	NM_005880.2		10294	7549807	NM_005880.2	DNAJA2
ILMN_1657619	NM_001031723.1		79982	72534739	NM_001031723.1	DNAJB14
ILMN_2402416	NM_005494.2		10049	24234719	NM_005494.2	DNAJB6
ILMN_1785177	NM_032364.5		85406	119943095	NM_032364.5	DNAJC14
ILMN_1812666	NM_013238.2		29103	66472919	NM_013238.2	DNAJC15
ILMN_1703573	NM_018163.1		55192	8922562	NM_018163.1	DNAJC17
ILMN_1810267	NM_144666.1		144132	21389554	NM_144666.1	DNHD1
ILMN_1656822	NM_001005361.1		1785	56549122	NM_001005361.1	DNM2
ILMN_1680928	NM_015569.2		26052	42544242	NM_015569.2	DNM3
ILMN_1760201	NM_001379.1		1786	4503350	NM_001379.1	DNMT1
ILMN_2406634	NM_013369.2		29947	28872777	NM_013369.2	DNMT3L
ILMN_1791211	NM_003974.2		9046	41406049	NM_003974.2	DOK2
ILMN_1672042	NM_020438.3		57171	48976059	NM_020438.3	DOLPP1
ILMN_2180239	NM_005128.2		9980	45827700	NM_005128.2	DOPEY2
ILMN_1692760	NM_001382.2		1798	42794008	NM_001382.2	DPAGT1
ILMN_2400183	NM_001077395.1		51611	117190323	NM_001077395.1	DPH5
ILMN_1769135	NM_013379.2		29952	62420887	NM_013379.2	DPP7
ILMN_2312732	NM_130434.3		54878	85787632	NM_130434.3	DPP8
ILMN_1673069	NM_139159.3		91039	51988901	NM_139159.3	DPP9
ILMN_1739532	NR_002221.1		NA	60593078	NR_002221.1	DPRXP4
ILMN_2112301	NM_006442.2		10589	18426972	NM_006442.2	DRAP1
ILMN_1810531	NM_001388.3		1819	34305455	NM_001388.3	DRG2
ILMN_1788759	NM_001389.3		1826	45827724	NM_001389.3	DSCAM
ILMN_1763901	NM_203428.1		84677	44680116	NM_203428.1	DSCR8
ILMN_2394276	NM_183380.1		667	34577046	NM_183380.1	DST
ILMN_2275098	NM_020892.1		113878	24308252	NM_020892.1	DTX2
ILMN_1740171	NM_003584.1		8446	4503414	NM_003584.1	DUSP11
ILMN_1767892	NM_007240.1		11266	6005955	NM_007240.1	DUSP12
ILMN_1813275	XM_941691.1		56940	89070645	XM_941691.1	DUSP22
ILMN_1667578	NM_024025.1		78986	13128967	NM_024025.1	DUSP26
ILMN_1797522	NM_004090.2		1845	37655179	NM_004090.2	DUSP3
ILMN_1656501	NM_004419.3		1847	62865889	NM_004419.3	DUSP5
ILMN_2396020	NM_022652.2		1848	42764686	NM_022652.2	DUSP6
ILMN_1783717	NR_002220.1		NA	60593072	NR_002220.1	DUXAP3
ILMN_2117809	NR_002220.1		NA	60593072	NR_002220.1	DUXAP3
ILMN_1680130	NM_017653.2		54808	27886627	NM_017653.2	DYM
ILMN_1703564	NM_014183.2		83658	29570778	NM_014183.2	DYNLRB1
ILMN_1766762	NM_014183.2		83658	29570778	NM_014183.2	DYNLRB1
ILMN_1697317	NM_130897.1		83657	18702322	NM_130897.1	DYNLRB2
ILMN_2374244	NM_003583.2		8445	5922002	NM_003583.2	DYRK2
ILMN_1810420	NM_003494.2		8291	19743938	NM_003494.2	DYSF
ILMN_1777233	NM_004091.2		1870	34485718	NM_004091.2	E2F2
ILMN_1761828	NM_001950.3		1874	44829053	NM_001950.3	E2F4
ILMN_2309608	NR_003095.1		NA	109638756	NR_003095.1	E2F6
ILMN_1720287	NM_004424.3		1877	69885083	NM_004424.3	E4F1
ILMN_1791896	NM_198120.1		9166	37694064	NM_198120.1	EBAG9
ILMN_2273683	NM_198120.1		9166	37694064	NM_198120.1	EBAG9
ILMN_1798706	NM_004951.3		1880	50962860	NM_004951.3	EBI2
ILMN_1768127	NM_006824.1		10969	5803110	NM_006824.1	EBNA1BP2
ILMN_1690939	NM_001953.2		1890	7669488	NM_001953.2	ECGF1
ILMN_2167011	NM_018479.2		55862	50593026	NM_018479.2	ECHDC1
ILMN_1718132	NM_004092.2		1892	12707569	NM_004092.2	ECHS1
ILMN_1665212	NM_014329.3		23644	45827770	NM_014329.3	EDC4
ILMN_1779828	NM_014674.1		9695	7662001	NM_014674.1	EDEM1
ILMN_2065299	NM_025191.2		80267	19923618	NM_025191.2	EDEM3
ILMN_1662741	NM_004720.4		9170	44955913	NM_004720.4	EDG4
ILMN_1682775	NM_001955.2		1906	21359861	NM_001955.2	EDN1
ILMN_1782543	NM_032378.2		1936	25453473	NM_032378.2	EEF1D
ILMN_2408039	NM_032378.2		1936	25453473	NM_032378.2	EEF1D
ILMN_1703635	NM_032378.2		1936	25453473	NM_032378.2	EEF1D
ILMN_2262288	NM_001404.4		1937	83656774	NM_001404.4	EEF1G
ILMN_1789171	NM_013302.3		29904	89903005	NM_013302.3	EEF2K
ILMN_1703852	NM_004093.2		1948	33359689	NM_004093.2	EFNB2
ILMN_1738819	NM_004247.2		9343	41152055	NM_004247.2	EFTUD2
ILMN_1760129	XM_946124.1		79813	89030732	XM_946124.1	EHMT1
ILMN_1751081	NM_025256.4		10919	18426878	NM_025256.4	EHMT2
ILMN_2051900	NM_152361.1		126272	24308367	NM_152361.1	EID2B
ILMN_1733305	NM_032025.3		83939	83656780	NM_032025.3	EIF2A
ILMN_1755114	NM_001013703.2		440275	65287716	NM_001013703.2	EIF2AK4
ILMN_1687430	NM_015636.2		8890	26986531	NM_015636.2	EIF2B4
ILMN_2356672	NM_015636.3		8890	78000155	NM_015636.3	EIF2B4
ILMN_1671326	NM_012199.2		26523	29171732	NM_012199.2	EIF2C1
ILMN_2278729	NM_001037283.1		8662	83367071	NM_001037283.1	EIF3B
ILMN_1694398	NM_003754.2		8665	83656778	NM_003754.2	EIF3F
ILMN_1671291	NM_003757.2		8668	83281439	NM_003757.2	EIF3I
ILMN_1685722	NM_001967.3		1974	83700234	NM_001967.3	EIF4A2
ILMN_1667043	NM_014740.2		9775	41327777	NM_014740.2	EIF4A3
ILMN_2380946	NM_001418.3		1982	111494227	NM_001418.3	EIF4G2
ILMN_1761519	NM_001418.3		1982	111494227	NM_001418.3	EIF4G2
ILMN_1786734	NM_001969.3		1983	37537714	NM_001969.3	EIF5
ILMN_1794522	NM_001970.3		1984	34147551	NM_001970.3	EIF5A
ILMN_1756767	NM_015904.3		9669	84043962	NM_015904.3	EIF5B
ILMN_1664010	NM_172373.2		1997	34222093	NM_172373.2	ELF1
ILMN_1691559	NM_006874.2		1998	42544175	NM_006874.2	ELF2
ILMN_2317730	NM_133171.2		63916	33469945	NM_133171.2	ELMO2
ILMN_1723185	NM_032377.3		84337	85062625	NM_032377.3	ELOF1
ILMN_1740213	NM_024930.1		79993	62461215	NM_024930.1	ELOVL7
ILMN_1697268	NM_032048.2		84034	60498977	NM_032048.2	EMILIN2
ILMN_1772644	NM_153265.2		256364	110227614	NM_153265.2	EML3
ILMN_1765446	NM_001425.1		2014	4503562	NM_001425.1	EMP3
ILMN_1780601	NM_001974.3		2015	40807488	NM_001974.3	EMR1
ILMN_1755873	NM_032571.3		84658	133930785	NM_032571.3	EMR3
ILMN_1779147	NM_003633.1		8507	4505460	NM_003633.1	ENC1
ILMN_1760778	NM_000118.1		2022	4557554	NM_000118.1	ENG
ILMN_1678904	NM_001976.3		2027	153267426	NM_001976.3	ENO3
ILMN_1700888	NM_006208.1		5167	13324676	NM_006208.1	ENPP1
ILMN_1744665	NM_001429.2		2033	50345996	NM_001429.2	EP300
ILMN_1673023	NM_015409.3		57634	56549695	NM_015409.3	EP400
ILMN_1671686	NM_001978.1		2039	4503580	NM_001978.1	EPB49
ILMN_2367384	NM_004442.6		2048	111118979	NM_004442.6	EPHB2
ILMN_1741346	NM_004443.3		2049	33598961	NM_004443.3	EPHB3
ILMN_1802646	NM_004445.2		2051	56119211	NM_004445.2	EPHB6
ILMN_1772981	NM_013333.2		29924	41350200	NM_013333.2	EPN1
ILMN_1784116	NM_014964.3		22905	41327738	NM_014964.3	EPN2
ILMN_1665357	NM_001981.2		2060	56682951	NM_001981.2	EPS15
ILMN_1718706	NM_005702.2		26284	52851406	NM_005702.2	ERAL1
ILMN_2336220	NM_001040458.1		51752	94818890	NM_001040458.1	ERAP1
ILMN_1717902	NM_001005862.1		2064	54792097	NM_001005862.1	ERBB2
ILMN_2352131	NM_004448.2		2064	54792095	NM_004448.2	ERBB2
ILMN_1737993	NM_001005915.1		2065	54792101	NM_001005915.1	ERBB3
ILMN_2377496	NM_001983.2		2067	42544170	NM_001983.2	ERCC1
ILMN_1797172	NM_001983.2		2067	42544170	NM_001983.2	ERCC1
ILMN_1740216	NM_000122.1		2071	4557562	NM_000122.1	ERCC3
ILMN_1715013	NM_001017922.1		114625	63054854	NM_001017922.1	ERMAP
ILMN_1655261	NM_152321.1		121506	22748702	NM_152321.1	ERP27
ILMN_1772156	NM_015051.1		23071	52487190	NM_015051.1	TXNDC4
ILMN_2115379	NM_015051.1		23071	52487190	NM_015051.1	TXNDC4
ILMN_2122103	NM_005238.2		2113	41393580	NM_005238.2	ETS1
ILMN_1671562	NM_153717.2		2121	111119011	NM_153717.2	EVC
ILMN_1747281	NM_145245.2		115704	34147717	NM_145245.2	EVI5L
ILMN_1745583	NM_001024924.1		55763	67944633	NM_001024924.1	EXOC1
ILMN_1789419	NM_007277.4		11336	81295800	NM_007277.4	EXOC3
ILMN_1667686	NM_001013848.1		54536	62243651	NM_001013848.1	EXOC6
ILMN_1711189	NM_001001998.1		5394	50301239	NM_001001998.1	EXOSC10
ILMN_1659725	NM_020158.3		56915	47174863	NM_020158.3	EXOSC5
ILMN_1797950	NM_001439.2		2135	74271843	NM_001439.2	EXTL2
ILMN_1740479	NM_000134.2		2169	10938019	NM_000134.2	FABP2
ILMN_1758658	NM_003824.2		8772	22219473	NM_003824.2	FADD
ILMN_1741462	NM_031208.2		81889	141803562	NM_031208.2	FAHD1
ILMN_1775542	NM_005449.3		9214	34147517	NM_005449.3	FAIM3
ILMN_1775498	NM_182565.2		283991	34222379	NM_182565.2	FAM100B
ILMN_2401779	NM_001035254.1		399665	78191786	NM_001035254.1	FAM102A
ILMN_2248093	NM_001042353.1		83541	108389126	NM_001042353.1	FAM110A
ILMN_2323944	NM_001042353.1		83541	108389126	NM_001042353.1	FAM110A
ILMN_2410038	NM_022074.2		63901	38505208	NM_022074.2	FAM111A
ILMN_1713178	XM_001132771.1		201627	113415079	XM_001132771.1	FAM116A
ILMN_1659029	NM_001001794.2		414918	116292177	NM_001001794.2	FAM116B
ILMN_1739942	NM_173511.2		150864	67190501	NM_173511.2	ALS2CR13
ILMN_2163306	NM_014612.3		23196	68299753	NM_014612.3	FAM120A
ILMN_1679641	NM_032448.1		84498	24308333	NM_032448.1	FAM120B
ILMN_2121207	NM_138401.2		93343	51871119	NM_138401.2	FAM125A
ILMN_1779486	NM_173822.2		285172	142383703	NM_173822.2	FAM126B
ILMN_1661755	NM_022833.2		64855	51093862	NM_022833.2	FAM129B
ILMN_2387952	NM_001034850.1		54463	77917616	NM_001034850.1	FAM134B
ILMN_1713402	NM_001098794.1		84067	149393137	NM_001098794.1	C11orf56
ILMN_1803647	NM_014367.3		26355	49355720	NM_014367.3	C3orf28
ILMN_1659856	NM_032648.2		84734	110238584	NM_032648.2	C1orf90
ILMN_1677122	NM_001009993.2		130074	112734856	NM_001009993.2	LOC130074
ILMN_1725594	NM_024948.2		80013	56676388	NM_024948.2	C10orf97
ILMN_1651504	NM_003704.3		8603	51873048	NM_003704.3	C4orf8
ILMN_1658710	NM_001005527.1		151647	53988382	NM_001005527.1	FAM19A4
ILMN_1757634	XM_928334.1		56975	89024640	XM_928334.1	FAM20C
ILMN_1659536	NM_152644.1		196792	22749312	NM_152644.1	FAM24B
ILMN_1679130	NM_001001412.1		255022	47777332	NM_001001412.1	FAM26C
ILMN_1716730	NM_138369.1		91272	34147528	NM_138369.1	FAM44B
ILMN_1691760	NM_207009.2		404636	46358410	NM_207009.2	FAM45A
ILMN_1713266	NM_017709.3		54855	96975056	NM_017709.3	FAM46C
ILMN_1704571	NM_014661.3		9679	47078280	NM_014661.3	FAM53B
ILMN_1744508	NM_016605.1		51307	7706138	NM_016605.1	FAM53C
ILMN_1778844	NM_021165.2		57795	141801854	NM_021165.2	FAM5B
ILMN_1682577	NM_001006605.2		388650	141801724	NM_001006605.2	FAM69A
ILMN_2285817	NM_198552.1		375061	38348389	NM_198552.1	FAM89A
ILMN_1799224	NM_000135.2		2175	66880552	NM_000135.2	FANCA
ILMN_2143250	NM_032228.4		84188	50582992	NM_032228.4	MLSTD2
ILMN_2202915	NM_018099.3		55711	31542657	NM_018099.3	MLSTD1
ILMN_1813982	NM_001001715.1		10160	48928037	NM_001001715.1	FARP1
ILMN_2062687	NM_014808.1		9855	7662309	NM_014808.1	FARP2
ILMN_2129859	NM_024091.2		79072	40068496	NM_024091.2	FASTKD3
ILMN_1719205	NM_001436.2		2091	12056464	NM_001436.2	FBL
ILMN_1728799	NM_000507.2		2203	16579887	NM_000507.2	FBP1
ILMN_1794260	NM_032590.3		84678	54112381	NM_032590.3	FBXL10
ILMN_1663379	NM_024326.2		79176	71061448	NM_024326.2	FBXL15
ILMN_1799389	NM_012162.1		26233	16306575	NM_012162.1	FBXL6
ILMN_2285112	NM_025133.3		80204	30089925	NM_025133.3	FBXO11
ILMN_1713682	NM_025133.3		80204	30089925	NM_025133.3	FBXO11
ILMN_1880834	NM_001080410.1		150726	122937218	NM_001080410.1	FBXO41
ILMN_1701455	NM_018438.4		26270	48995170	NM_018438.4	FBXO6
ILMN_1701375	NM_018998.2		54461	30749199	NM_018998.2	FBXW5
ILMN_1754279	NM_033632.2		55294	61743923	NM_033632.2	FBXW7
ILMN_1750661	NM_032301.2		84261	124248557	NM_032301.2	FBXW9
ILMN_2365091	NM_133280.1		2204	19743872	NM_133280.1	FCAR
ILMN_2302757	NM_003890.1		8857	4503680	NM_003890.1	FCGBP
ILMN_1804174	XM_938851.1		2213	88952550	XM_938851.1	FCGR2B
ILMN_1699599	NM_052939.3		115352	67089143	NM_052939.3	FCRL3
ILMN_1691693	NM_001024667.1		115352	67089144	NM_001024667.1	FCRL3
ILMN_1744628	NM_001031734.2		112812	115511038	NM_001031734.2	FDX1L
ILMN_1719985	NM_018708.2		55527	105554405	NM_018708.2	FEM1A
ILMN_1810289	NM_133337.1		26509	19718758	NM_133337.1	FER1L3
ILMN_2370976	NM_013451.2		26509	19718757	NM_013451.2	FER1L3
ILMN_1779071	NM_005103.3		9638	17105402	NM_005103.3	FEZ1
ILMN_2403946	NM_005102.2		9637	110349753	NM_005102.2	FEZ2
ILMN_1739586	NM_005102.2		9637	110349753	NM_005102.2	FEZ2
ILMN_1756285	NM_005303.1		2864	4885326	NM_005303.1	FFAR1
ILMN_1656487	NM_021871.2		2243	70906433	NM_021871.2	FGA
ILMN_1772686	NM_033086.2		89846	134133264	NM_033086.2	FGD3
ILMN_1810283	NM_021032.2		2257	21614509	NM_021032.2	FGF12
ILMN_1795865	NM_021923.3		53834	51988909	NM_021923.3	FGFRL1
ILMN_1693009	NM_006682.1		10875	5730074	NM_006682.1	FGL2
ILMN_1703558	NM_004468.3		2275	54112384	NM_004468.3	FHL3
ILMN_1651776	NM_013241.2		29109	118572598	NM_013241.2	FHOD1
ILMN_1657797	NM_004214.4		9158	38683847	NM_004214.4	FIBP
ILMN_2190942	NM_030917.2		81608	40254977	NM_030917.2	FIP1L1
ILMN_1787345	NM_016594.1		51303	7706130	NM_016594.1	FKBP11
ILMN_2303955	NM_054033.1		2281	17149838	NM_054033.1	FKBP1B
ILMN_1782045	NM_002014.2		2288	17149846	NM_002014.2	FKBP4
ILMN_1778444	NM_004117.2		2289	17149847	NM_004117.2	FKBP5
ILMN_1814998	NM_001017421.1		440915	62990120	NM_001017421.1	FKSG30
ILMN_2357386	NM_006731.2		2218	119395713	NM_006731.2	FKTN
ILMN_1670008	NM_144997.4		201163	51317377	NM_144997.4	FLCN
ILMN_1737170	NM_002018.2		2314	22547155	NM_002018.2	FLII
ILMN_1705743	NM_018071.3		55701	50843836	NM_018071.3	FLJ10357
ILMN_1737604	NM_018291.2		55277	21361729	NM_018291.2	FLJ10986
ILMN_1679003	NM_024891.1		79951	13376342	NM_024891.1	FLJ11783
ILMN_1814622	NM_017676.1		54826	8923123	NM_017676.1	FLJ20125
ILMN_1706558	NM_017910.2		55006	13435382	NM_017910.2	FLJ20628
ILMN_1692464	NM_017931.1		55020	8923627	NM_017931.1	FLJ20699
ILMN_1815366	NM_022759.1		64772	12232428	NM_022759.1	FLJ21865
ILMN_1684155	NM_024588.3		79640	46309610	NM_024588.3	FLJ23584
ILMN_1665260	NM_001001699.1		401109	48717404	NM_001001699.1	FLJ25996
ILMN_1716991	XM_001127597.1		143872	113423082	XM_001127597.1	FLJ32810
ILMN_1803357	NM_001080401.1		147699	122937198	NM_001080401.1	FLJ40125
ILMN_1783743	NM_001001679.1		399886	48717363	NM_001001679.1	FLJ41423
ILMN_2123450	NM_207498.1		401258	46409615	NM_207498.1	FLJ43093
ILMN_1688020	XM_937832.1		347127	89030396	XM_937832.1	FLJ43950
ILMN_1791596	NM_001001677.1		399827	48717358	NM_001001677.1	FLJ46300
ILMN_1709314	NM_207434.1		400002	46409491	NM_207434.1	FLJ46363
ILMN_1670215	NM_207509.1		401554	46409643	NM_207509.1	FLJ46836
ILMN_1726222	NM_004475.2		2319	94538361	NM_004475.2	FLOT2
ILMN_2091412	NM_001459.2		2323	38455415	NM_001459.2	FLT3LG
ILMN_1754600	NM_001024948.1		54874	68348708	NM_001024948.1	FNBP1L
ILMN_1728517	NM_002028.3		2342	42476119	NM_002028.3	FNTB
ILMN_1669523	NM_005252.2		2353	6552332	NM_005252.2	FOS
ILMN_1668052	NM_153675.1		3170	24497503	NM_153675.1	FOXA2
ILMN_1736510	NM_002158.3		3344	116008438	NM_002158.3	FOXN2
ILMN_1738179	NM_001012505.1		27086	60498986	NM_001012505.1	FOXP1
ILMN_2092118	NM_002029.3		2357	36951095	NM_002029.3	FPR1
ILMN_2392569	NM_001462.3		2358	54112386	NM_001462.3	FPR2
ILMN_1740875	NM_001005738.1		2358	54112387	NM_001005738.1	FPR2
ILMN_1755405	NM_014489.1		27315	7657101	NM_014489.1	FRAG1
ILMN_1781416	NM_005479.2		10023	31317235	NM_005479.2	FRAT1
ILMN_1736180	NM_005479.2		10023	31317235	NM_005479.2	FRAT1
ILMN_1788213	NM_012083.2		23401	31317237	NM_012083.2	FRAT2
ILMN_1678437	NM_023037.2		10129	117606354	NM_023037.2	FRY
ILMN_1733781	NM_024333.1		79187	13236584	NM_024333.1	FSD1
ILMN_1689646	NM_024333.1		79187	13236584	NM_024333.1	FSD1
ILMN_1683146	NM_002032.2		2495	56682958	NM_002032.2	FTH1
ILMN_2091846	NR_002200.1		NA	56912194	NR_002200.1	FTHL2
ILMN_1746525	NR_002200.1		NA	56912194	NR_002200.1	FTHL2
ILMN_1741422	NM_178156.1		2530	30410727	NM_178156.1	FUT8
ILMN_2342515	NM_181425.1		2395	31742515	NM_181425.1	FXN
ILMN_1796537	NM_001465.3		2533	42476117	NM_001465.3	FYB
ILMN_1709032	NM_024513.1		79443	13470091	NM_024513.1	FYCO1
ILMN_1686555	NM_153047.1		2534	23510361	NM_153047.1	FYN
ILMN_2249920	NM_002037.3		2534	23510344	NM_002037.3	FYN
ILMN_2222065	NM_003505.1		8321	4503824	NM_003505.1	FZD1
ILMN_2108823	NM_003507.1		8324	4503832	NM_003507.1	FZD7
ILMN_2381753	NM_203504.1		9908	45359845	NM_203504.1	G3BP2
ILMN_1765801	NM_000152.3		2548	119393890	NM_000152.3	GAA
ILMN_1815758	NM_080491.1		9846	18105041	NM_080491.1	GAB2
ILMN_2395373	NM_021905.1		2550	11497615	NM_021905.1	GABBR1
ILMN_2395375	NM_021905.1		2550	11497615	NM_021905.1	GABBR1
ILMN_1813775	NM_005255.1		2580	4885250	NM_005255.1	GAK
ILMN_1739297	NM_003774.3		8693	34452724	NM_003774.3	GALNT4
ILMN_1343295	NM_002046.3		2597	83641890	NM_002046.3	GAPDH
ILMN_1745994	NM_201433.1		8522	41406079	NM_201433.1	GAS7
ILMN_1673682	NM_017660.2		54815	19923501	NM_017660.2	GATAD2A
ILMN_1674560	NM_020944.2		57704	27413907	NM_020944.2	GBA2
ILMN_2157544	NM_004193.1		8729	4758415	NM_004193.1	GBF1
ILMN_1652906	NM_021996.3		26301	32484984	NM_021996.3	GBGT1
ILMN_1771385	NM_052941.3		115361	142368926	NM_052941.3	GBP4
ILMN_1770206	NM_015721.2		50628	122939156	NM_015721.2	GEMIN4
ILMN_1662378	NM_145762.2		64096	98991764	NM_145762.2	GFRA4
ILMN_2402972	NM_014001.2		23163	20336265	NM_014001.2	GGA3
ILMN_2346856	NM_001037278.1		9453	83700222	NM_001037278.1	GGPS1
ILMN_1728467	NM_014394.2		27069	118200355	NM_014394.2	GHITM
ILMN_1748473	NM_018326.2		55303	28416432	NM_018326.2	GIMAP4
ILMN_1796177	NM_202468.1		10755	42544143	NM_202468.1	GIPC1
ILMN_1733155	NM_014030.3		28964	146231980	NM_014030.3	GIT1
ILMN_2355776	NM_014776.2		9815	21237785	NM_014776.2	GIT2
ILMN_1710161	NM_030772.3		81025	62079290	NM_030772.3	GJA9
ILMN_1772261	NM_012201.4		2734	55742888	NM_012201.4	GLG1
ILMN_1769245	NM_006851.2		11010	110825979	NM_006851.2	GLIPR1
ILMN_1693427	NM_001042413.1		169792	109637783	NM_001042413.1	GLIS3
ILMN_1680727	NM_016066.3		51022	37537702	NM_016066.3	GLRX2
ILMN_1727043	NM_024656.2		79709	31377696	NM_024656.2	GLT25D1
ILMN_1703565	NM_015710.3		29997	52851435	NM_015710.3	GLTSCR2
ILMN_2093674	NM_004124.2		2764	31795542	NM_004124.2	GMFB
ILMN_1804476	NM_205847.1		29926	45447089	NM_205847.1	GMPPA
ILMN_2365595	NM_001002000.1		51292	50541951	NM_001002000.1	GMPR2
ILMN_1758906	NM_006572.3		10672	31343475	NM_006572.3	GNA13
ILMN_1697315	NM_000172.2		2779	22027519	NM_000172.2	GNAT1
ILMN_1782419	NM_004126.3		2791	91807126	NM_004126.3	GNG11
ILMN_2091100	NM_021955.3		2792	74316012	NM_021955.3	GNGT1
ILMN_1784709	NM_005471.3		10007	41281953	NM_005471.3	GNPDA1
ILMN_1733511	NM_005895.3		2802	87196329	NM_005895.3	GOLGA3
ILMN_1778673	NM_001002296.1		51125	50541945	NM_001002296.1	GOLGA7
ILMN_1708841	NM_022130.3		64083	29550859	NM_022130.3	GOLPH3
ILMN_1795344	NM_014498.2		27333	29826326	NM_014498.2	GOLPH4
ILMN_1767837	NM_016072.3		51026	141802923	NM_016072.3	GOLT1B
ILMN_2401033	NM_001007024.1		9527	55770855	NM_001007024.1	GOSR1
ILMN_1801348	NM_002080.2		2806	73486657	NM_002080.2	GOT2
ILMN_1753575	NM_000173.4		2811	150417977	NM_000173.4	GP1BA
ILMN_1655625	NM_018025.2		55094	21361683	NM_018025.2	GPATCH1
ILMN_2383305	NM_182679.1		54865	33356549	NM_182679.1	GPATCH4
ILMN_1711792	NM_022913.1		65056	28875781	NM_022913.1	GPBP1
ILMN_1662719	NM_021639.3		60313	40255032	NM_021639.3	GPBP1L1
ILMN_2205245	NM_018066.3		54707	88759336	NM_018066.3	ATPBD1B
ILMN_2107004	NM_005279.2		2825	36951011	NM_005279.2	GPR1
ILMN_1762897	NM_153835.3		165082	148230774	NM_153835.3	GPR113
ILMN_1666902	NM_153837.1		221188	24475870	NM_153837.1	GPR114
ILMN_1804332	NM_020155.2		56834	21361824	NM_020155.2	GPR137
ILMN_2121816	NM_003272.1		7107	4507544	NM_003272.1	GPR137B
ILMN_1684227	NM_138445.2		115330	41349503	NM_138445.2	GPR146
ILMN_1709194	NM_001033045.2		151556	74315999	NM_001033045.2	GPR155
ILMN_1753680	NM_007369.2		23432	142350739	NM_007369.2	GPR161
ILMN_1730816	NM_019858.1		27239	9951912	NM_019858.1	GPR162
ILMN_1731294	NM_001004334.2		440435	93352553	NM_001004334.2	GPR179
ILMN_1703326	NM_004778.2		11251	153791423	NM_004778.2	GPR44
ILMN_2384122	NM_201525.1		9289	41584197	NM_201525.1	GPR56
ILMN_1769960	NM_212492.1		2873	47078237	NM_212492.1	GPS1
ILMN_1709307	XM_939186.2		26086	113421252	XM_939186.2	GPSM1
ILMN_1662799	NM_022107.1		63940	11545816	NM_022107.1	GPSM3
ILMN_2378952	NM_001039847.1		2879	90903237	NM_001039847.1	GPX4
ILMN_2264011	NM_006613.3		10750	50659102	NM_006613.3	GRAP
ILMN_1793832	NM_004490.2		2888	71979662	NM_004490.2	GRB14
ILMN_2078975	NM_000840.2		2913	46358416	NM_000840.2	GRM3
ILMN_1679532	NM_000840.2		2913	46358416	NM_000840.2	GRM3
ILMN_1811702	NM_002087.2		2896	60498993	NM_002087.2	GRN
ILMN_1806601	NM_001098477.1		2926	149193318	NM_001098477.1	GRSF1
ILMN_1655849	NM_173849.2		145258	29171761	NM_173849.2	GSC
ILMN_2115974	NM_178171.2		284110	31342342	NM_178171.2	GSDM1
ILMN_1651693	NM_001080554.1		83445	123317871	NM_001080554.1	GSG1
ILMN_2246548	NR_003082.1		NA	98986317	NR_003082.1	GSTTP2
ILMN_1661588	NR_003082.1		NA	98986317	NR_003082.1	GSTTP2
ILMN_1748616	NM_002096.1		2962	4504196	NM_002096.1	GTF2F1
ILMN_1658464	NM_002097.1		2971	4753158	NM_002097.1	GTF3A
ILMN_2356574	NM_001035521.1		2976	78482616	NM_001035521.1	GTF3C2
ILMN_1789508	NM_012086.2		9330	142362807	NM_012086.2	GTF3C3
ILMN_1748894	NM_032620.1		84705	14249125	NM_032620.1	GTPBP3
ILMN_1779324	NM_006144.2		3001	6996012	NM_006144.2	GZMA
ILMN_1710734	NM_002104.2		3003	73747815	NM_002104.2	GZMK
ILMN_1707858	NM_002106.3		3015	53759146	NM_002106.3	H2AFZ
ILMN_1695706	NM_005324.3		3021	38373691	NM_005324.3	H3F3B
ILMN_1793201	NM_032304.2		84264	46361985	NM_032304.2	HAGHL
ILMN_1654319	NM_178232.2		145864	32455240	NM_178232.2	HAPLN3
ILMN_2163051	NM_173811.2		283254	31341135	NM_173811.2	C11orf77
ILMN_1815527	NM_000519.3		3045	62865863	NM_000519.3	HBD
ILMN_1651358	NM_005330.3		3046	28302129	NM_005330.3	HBE1
ILMN_2160764	NM_012257.3		26959	47834345	NM_012257.3	HBP1
ILMN_2318568	NM_001002018.1		54985	50952467	NM_001002018.1	HCFC1R1
ILMN_1757877	NM_001002018.1		54985	50952467	NM_001002018.1	HCFC1R1
ILMN_1654987	NR_001318.1		NA	30231216	NR_001318.1	HCG2P7
ILMN_1699931	NM_001007469.1		10870	56117853	NM_001007469.1	HCST
ILMN_2102787	NM_032019.4		83933	41393569	NM_032019.4	HDAC10
ILMN_1794485	NM_001098415.1		51564	148539867	NM_001098415.1	HDAC7A
ILMN_1753745	NM_016063.2		51020	116875825	NM_016063.2	HDDC2
ILMN_1765621	NM_004494.1		3068	4758515	NM_004494.1	HDGF
ILMN_1681927	NM_001001520.1		84717	48255930	NM_001001520.1	HDGF2
ILMN_1699797	NM_203346.2		3069	133908638	NM_203346.2	HDLBP
ILMN_1666082	NM_182922.2		55027	90819240	NM_182922.2	HEATR3
ILMN_1656902	NM_024602.4		79654	50843830	NM_024602.4	HECTD3
ILMN_2413537	NM_197978.1		55363	37574617	NM_197978.1	HEMGN
ILMN_1694268	NM_018645.3		55502	34147684	NM_018645.3	HES6
ILMN_1715994	NM_004712.3		9146	24496766	NM_004712.3	HGS
ILMN_1652762	NM_015094.2		23119	139394598	NM_015094.2	HIC2
ILMN_1675936	NM_016438.2		51751	21314672	NM_016438.2	HIGD1B
ILMN_1774334	NM_138820.2		192286	52851396	NM_138820.2	HIGD2A
ILMN_1687440	NM_022740.2		28996	46852175	NM_022740.2	HIPK2
ILMN_1678037	NM_003609.2		8479	21396499	NM_003609.2	HIRIP3
ILMN_2333766	NM_001024463.2		9677	67083674	NM_001024463.2	HISPPD2A
ILMN_1757406	NM_005319.3		3006	21071025	NM_005319.3	HIST1H1C
ILMN_1792689	NM_003512.3		8334	21396481	NM_003512.3	HIST1H2AC
ILMN_2207865	NM_003533.2		8354	15718723	NM_003533.2	HIST1H3I
ILMN_1675150	NM_181786.2		284459	34330189	NM_181786.2	HKR1
ILMN_1749070	NM_002121.4		3115	24797075	NM_002121.4	HLA-DPB1
ILMN_1680144	NM_020056.2		3118	56710315	NM_020056.2	HLA-DQA2
ILMN_2157441	NM_019111.3		3122	52426773	NM_019111.3	HLA-DRA
ILMN_1765258	NM_005516.4		3133	62912478	NM_005516.4	HLA-E
ILMN_1762861	NM_001098479.1		3134	149158701	NM_001098479.1	HLA-F
ILMN_1673820	NM_139048.2		6596	117968479	NM_139048.2	HLTF
ILMN_2087646	NM_021958.2		3142	19923769	NM_021958.2	HLX
ILMN_1651315	NM_006339.1		10362	5454079	NM_006339.1	HMG20B
ILMN_2122420	NM_000191.2		3155	62198231	NM_000191.2	HMGCL
ILMN_1657395	NM_000859.1		3156	4557642	NM_000859.1	HMGCR
ILMN_1700518	NM_006353.2		10473	23238232	NM_006353.2	HMGN4
ILMN_1758333	NM_005487.3		10042	51173869	NM_005487.3	HMG2L1
ILMN_1753279	NM_006805.3		10949	52426775	NM_006805.3	HNRNPA0
ILMN_2335718	NM_004499.3		3182	55956920	NM_004499.3	HNRNPAB
ILMN_1730572	NM_031372.1		9987	14110406	NM_031372.1	HNRPDL
ILMN_2378048	NM_031263.1		3190	14165436	NM_031263.1	HNRPK
ILMN_1791575	NM_138394.2		92906	20149708	NM_138394.2	HNRPLL
ILMN_1690268	NM_144732.1		11100	21536319	NM_144732.1	HNRPUL1
ILMN_1718079	NM_002144.3		3211	84043951	NM_002144.3	HOXB1
ILMN_2396039	NM_153693.3		3223	100349242	NM_153693.3	HOXC6
ILMN_1794492	NM_004503.3		3223	93141222	NM_004503.3	HOXC6
ILMN_1741483	NM_000195.2		3257	33286415	NM_000195.2	HPS1
ILMN_1718537	NM_024747.4		79803	31881784	NM_024747.4	HPS6
ILMN_1779547	NM_006665.2		10855	19923365	NM_006665.2	HPSE
ILMN_1773751	NM_005343.2		3265	47117697	NM_005343.2	HRAS
ILMN_1840316		Hs.105791	NA	39795805	BC064139
ILMN_1894279		Hs.116870	NA	14046329	BG776012
ILMN_1858006		Hs.121413	NA	27823655	BX089065
ILMN_1900275		Hs.122994	NA	19756713	BQ021435
ILMN_1838261		Hs.124391	NA	2904937	AA831838
ILMN_1846026		Hs.125470	NA	27824974	BX091766
ILMN_1847402		Hs.126108	NA	27845561	BX103136
ILMN_1825822		Hs.126473	NA	27846468	BX105275
ILMN_1859946		Hs.127310	NA	6807682	AL137257
ILMN_1821279		Hs.128018	NA	18988222	BM678326
ILMN_1903159		Hs.130036	NA	34530059	AK124299
ILMN_1819223		Hs.131598	NA	51471337	XM_373549
ILMN_1830031		Hs.132545	NA	83043568	DA834832
ILMN_1912287		Hs.133181	NA	27826545	BX093329
ILMN_1865069		Hs.137598	NA	3645871	AI139899
ILMN_1817715		Hs.143937	NA	38527841	CK001807
ILMN_1853193		Hs.149005	NA	27824387	BX090577
ILMN_1891324		Hs.156414	NA	34532504	AK126122
ILMN_1886750		Hs.156574	NA	27877893	BX109868
ILMN_1898938		Hs.171481	NA	46566493	CN484989
ILMN_1872568		Hs.173957	NA	8157574	AW967735
ILMN_1897333		Hs.18849	NA	27829457	BX098521
ILMN_1890614		Hs.193406	NA	21750579	AK092074
ILMN_1859446		Hs.196122	NA	27831692	BX102269
ILMN_1886604		Hs.200669	NA	27877447	BX108712
ILMN_1858321		Hs.200698	NA	4900116	AI688822
ILMN_1884319		Hs.208405	NA	80488873	DA311740
ILMN_1867439		Hs.208623	NA	21732800	AL832253
ILMN_1851843		Hs.21856	NA	27827627	BX095317
ILMN_1839793		Hs.224854	NA	20359492	BQ183941
ILMN_1831763		Hs.225887	NA	21847910	BQ709011
ILMN_1906541		Hs.232520	NA	5811655	AI984378
ILMN_1846162		Hs.245405	NA	19762982	BQ027703
ILMN_1837428		Hs.25318	NA	4406612	AF131784
ILMN_1827413		Hs.283188	NA	21748664	AK090490
ILMN_1827840		Hs.284464	NA	19897683	BQ068637
ILMN_1906300		Hs.291195	NA	27846484	BX105310
ILMN_1917338		Hs.311855	NA	2616873	AA662882
ILMN_1816744		Hs.325396	NA	27824280	BX090271
ILMN_1859942		Hs.333185	NA	13722929	BG201242
ILMN_1832208		Hs.348514	NA	15680102	BC014384
ILMN_1879066		Hs.352677	NA	18978757	BM668860
ILMN_1821915		Hs.353831	NA	18993602	BM683706
ILMN_1853818		Hs.356962	NA	3144439	AA969259
ILMN_1903858		Hs.359754	NA	5234902	AI768393
ILMN_1899351		Hs.368690	NA	27835290	BX108606
ILMN_1865764		Hs.371609	NA	22209057	BC036485
ILMN_1860760		Hs.371668	NA	20356355	BQ180863
ILMN_1877778		Hs.374832	NA	78300341	DA086964
ILMN_1840957		Hs.382131	NA	34190210	BC030648
ILMN_1887349		Hs.390542	NA	23711963	BU753709
ILMN_1913678		Hs.407903	NA	4500218	AL049435
ILMN_1880864		Hs.408168	NA	27845323	BX102511
ILMN_1817228		Hs.413397	NA	24807558	CA443138
ILMN_1819805		Hs.426929	NA	24784496	CA421847
ILMN_1900270		Hs.436134	NA	4086956	AI349750
ILMN_1911361		Hs.436679	NA	9706853	BE504445
ILMN_1816713		Hs.440088	NA	46844424	BX393727
ILMN_1857775		Hs.441813	NA	19706955	BM987566
ILMN_1851451		Hs.442098	NA	31447442	CD515724
ILMN_1834842		Hs.443602	NA	27826741	BX093900
ILMN_1858668		Hs.443853	NA	16550276	AK055531
ILMN_1881960		Hs.444785	NA	50502879	CR622072
ILMN_1890263		Hs.44984	NA	27844681	BX101040
ILMN_1895548		Hs.458448	NA	10432966	AK021726
ILMN_1880425		Hs.46506	NA	21754600	AK095358
ILMN_1907451		Hs.474880	NA	24270893	BC038752
ILMN_1854833		Hs.485155	NA	10438931	AK026168
ILMN_1845037		Hs.489254	NA	22658346	BC031266
ILMN_1873967		Hs.489952	NA	45367097	CK905566
ILMN_1831489		Hs.495080	NA	32212334	CD691023
ILMN_1817427		Hs.498025	NA	31148804	CD364714
ILMN_1854170		Hs.521600	NA	3785421	AI216380
ILMN_1909615		Hs.528168	NA	20363900	BQ188349
ILMN_1821681		Hs.529324	NA	13731127	BG209440
ILMN_1816342		Hs.534061	NA	50493359	CR612552
ILMN_1867188		Hs.535392	NA	27824538	BX090843
ILMN_1821199		Hs.536125	NA	51652061	CR744726
ILMN_1859787		Hs.536451	NA	27833652	BX105743
ILMN_1901666		Hs.537645	NA	4289108	AI445566
ILMN_1875887		Hs.538554	NA	4987481	AI699581
ILMN_1856058		Hs.538746	NA	6836897	AW340271
ILMN_1852785		Hs.539306	NA	13742872	BG216851
ILMN_1851949		Hs.539714	NA	9706433	BE504025
ILMN_1900888		Hs.539721	NA	83081043	DB341901
ILMN_1858271		Hs.540121	NA	32212669	CD691191
ILMN_1910608		Hs.540510	NA	2904829	AA831730
ILMN_1905094		Hs.540724	NA	3231601	AI017265
ILMN_1839229		Hs.541506	NA	4372548	AI479380
ILMN_1828556		Hs.541581	NA	11682069	BF589745
ILMN_1906625		Hs.541600	NA	30981929	CD238464
ILMN_1893098		Hs.542369	NA	19796685	BQ045420
ILMN_1866319		Hs.542495	NA	10939041	BF109351
ILMN_1888546		Hs.542573	NA	3278427	AI039233
ILMN_1887367		Hs.542875	NA	10857021	AV739440
ILMN_1882881		Hs.542928	NA	83104448	DB297507
ILMN_1903825		Hs.543153	NA	3848279	AI251750
ILMN_1862873		Hs.543219	NA	4664072	AI627272
ILMN_1909073		Hs.543250	NA	7154396	AW516314
ILMN_1911885		Hs.543259	NA	2575727	AA649298
ILMN_1862889		Hs.543437	NA	8362235	BE045182
ILMN_1853344		Hs.543470	NA	24727138	CA393467
ILMN_1860095		Hs.543489	NA	7794699	AW780096
ILMN_1833115		Hs.543759	NA	5914337	AW051978
ILMN_1842191		Hs.543842	NA	5448200	AI827529
ILMN_1892895		Hs.543865	NA	39887221	CK299152
ILMN_1856498		Hs.543938	NA	6043057	AW087252
ILMN_1838488		Hs.544256	NA	2331108	AF009305
ILMN_1901506		Hs.544434	NA	6504053	AW204581
ILMN_1877647		Hs.544849	NA	6640026	AW263210
ILMN_1875380		Hs.545232	NA	22914331	BU564031
ILMN_1881526		Hs.545615	NA	2901934	AA828835
ILMN_1915670		Hs.545887	NA	5053248	AI732113
ILMN_1874589		Hs.550282	NA	52641593	CV318379
ILMN_1835033		Hs.550382	NA	11599265	BF514086
ILMN_1828967		Hs.551126	NA	10433406	AK022085
ILMN_1866868		Hs.551438	NA	2817483	AA766245
ILMN_1907956		Hs.551458	NA	1776211	AA188909
ILMN_1851906		Hs.552871	NA	7458406	AW665857
ILMN_1898691		Hs.553068	NA	27832370	BX103476
ILMN_1859905		Hs.554051	NA	19391400	BM932227
ILMN_1848029		Hs.554084	NA	4896554	AI685260
ILMN_1912201		Hs.554587	NA	19763163	BQ027884
ILMN_1818149		Hs.555252	NA	80893033	DA371742
ILMN_1859908		Hs.556082	NA	19116194	BC017440
ILMN_1845108		Hs.557481	NA	6986642	AW444880
ILMN_1839665		Hs.559665	NA	20361923	BQ186372
ILMN_1880611		Hs.559770	NA	15332023	BI492679
ILMN_1915090		Hs.561130	NA	23677406	BU739297
ILMN_1910330		Hs.561493	NA	27880608	BX116720
ILMN_1894072		Hs.561747	NA	24124017	BU935198
ILMN_1913095		Hs.561786	NA	795999	R38543
ILMN_1865043		Hs.563292	NA	66785335	BP419082
ILMN_1865098		Hs.563373	NA	4901702	AI690400
ILMN_1841178		Hs.563922	NA	24532725	CA314627
ILMN_1865290		Hs.564542	NA	23284815	BU618600
ILMN_1894900		Hs.564680	NA	2901281	AA827722
ILMN_1904701		Hs.565250	NA	21980248	BQ771772
ILMN_1830474		Hs.565377	NA	2594987	AA658833
ILMN_1913241		Hs.565597	NA	23288965	BU622756
ILMN_1838372		Hs.565633	NA	24791396	CA428670
ILMN_1885147		Hs.565650	NA	6699292	AW292656
ILMN_1873593		Hs.565734	NA	82442306	DA873530
ILMN_1823013		Hs.566010	NA	2806519	AA758656
ILMN_1822327		Hs.566279	NA	6991043	AW450267
ILMN_1841930		Hs.566482	NA	6701050	AW294414
ILMN_1915365		Hs.566890	NA	5540902	AI867886
ILMN_1817479		Hs.568148	NA	34526589	AK129890
ILMN_1870062		Hs.568326	NA	18683666	BM512523
ILMN_1904508		Hs.568451	NA	47320580	CN304166
ILMN_1819608		Hs.568928	NA	7018527	AL157484
ILMN_1844290		Hs.568951	NA	22911320	BU561024
ILMN_1885448		Hs.569596	NA	19138581	BM790349
ILMN_1856564		Hs.571130	NA	15449232	BI561918
ILMN_1890002		Hs.571137	NA	27878718	BX111983
ILMN_1866395		Hs.571181	NA	79194915	DA040547
ILMN_1841246		Hs.571297	NA	27880576	BX116657
ILMN_1815993		Hs.571610	NA	27846521	BX105378
ILMN_1879326		Hs.572030	NA	21856024	BQ717127
ILMN_1841620		Hs.572642	NA	34535871	AK128481
ILMN_1911964		Hs.573253	NA	18986722	BM676826
ILMN_1883473		Hs.573255	NA	18988180	BM678284
ILMN_1884453		Hs.574069	NA	3181043	AA994498
ILMN_1906482		Hs.575024	NA	75965845	DT932589
ILMN_1818192		Hs.575253	NA	83148189	DB344577
ILMN_1852827		Hs.576373	NA	51668519	CR748447
ILMN_1843068		Hs.577357	NA	82332307	DB049266
ILMN_1831363		Hs.577495	NA	83050227	DA880232
ILMN_1882573		Hs.577721	NA	2219346	AA489744
ILMN_1861294		Hs.577888	NA	83107576	DB297944
ILMN_1885611		Hs.577926	NA	3202285	AI001814
ILMN_1893566		Hs.578738	NA	78418467	DA211558
ILMN_1877025		Hs.578895	NA	82041342	DB038929
ILMN_1865601		Hs.579522	NA	51651585	CR744191
ILMN_1897557		Hs.580126	NA	9509565	BE463790
ILMN_1828438		Hs.580596	NA	28440551	CB265963
ILMN_1840742		Hs.581533	NA	2114943	AA431235
ILMN_1872781		Hs.581554	NA	83122750	DB114688
ILMN_1880761		Hs.581580	NA	2035802	AA383422
ILMN_1861067		Hs.581617	NA	3802523	AI220320
ILMN_1826190		Hs.582009	NA	13460506	BG499001
ILMN_1910550		Hs.582113	NA	82859048	DR977977
ILMN_1873373		Hs.582446	NA	83078194	DB341552
ILMN_1850093		Hs.582465	NA	80960773	DA675095
ILMN_1876064		Hs.583158	NA	83130418	DB298926
ILMN_1894412		Hs.583274	NA	83126670	DB337233
ILMN_1885944		Hs.583506	NA	1941821	AA293893
ILMN_1847494		Hs.88156	NA	13341291	BG434785
ILMN_1841019		Hs.97408	NA	34193270	BC043259
ILMN_1866290		Hs.98466	NA	15939282	BI827719
ILMN_1738237	NM_022460.3		64342	68800429	NM_022460.3	HS1BP3
ILMN_2317457	NM_198707.1		374875	38424078	NM_198707.1	HSD11B1L
ILMN_1735367	NM_016245.2		51170	56786142	NM_016245.2	HSD17B11
ILMN_1671661	NM_016371.2		51478	50593017	NM_016371.2	HSD17B7
ILMN_1788017	NM_032855.2		84941	40254993	NM_032855.2	HSH2D
ILMN_1673711	NM_007355.2		3326	20149593	NM_007355.2	HSP90AB1
ILMN_1755134	NM_002154.3		3308	38327038	NM_002154.3	HSPA4
ILMN_2395043	NM_198431.1		3308	38327040	NM_198431.1	HSPA4
ILMN_1700419	NM_014187.2		29100	118343648	NM_014187.2	HSPC171
ILMN_1664303	NM_006410.3		10553	34147574	NM_006410.3	HTATIP2
ILMN_1794095	NM_000865.1		3354	4504536	NM_000865.1	HTR1E
ILMN_2141790	NM_006389.2		10525	13699861	NM_006389.2	HYOU1
ILMN_1694399	NM_022308.1		3382	12545396	NM_022308.1	ICA1
ILMN_1792620	NM_017872.2		54974	21361662	NM_017872.2	ICF45
ILMN_1793990	NM_002166.4		3398	33946335	NM_002166.4	ID2
ILMN_2091347	NM_005896.2		3417	28178824	NM_005896.2	IDH1
ILMN_1703041	NM_000203.3		3425	110611238	NM_000203.3	IDUA
ILMN_1763539	NM_016097.3		51124	110227862	NM_016097.3	IER3IP1
ILMN_1745374	NM_005533.2		3430	34147320	NM_005533.2	IFI35
ILMN_2347798	NM_022872.2		2537	94538329	NM_022872.2	IFI6
ILMN_1687384	NM_022873.2		2537	94538330	NM_022873.2	IFI6
ILMN_1781373	NM_022168.2		64135	27886567	NM_022168.2	IFIH1
ILMN_1759155	NM_001010987.1		439996	58330891	NM_001010987.1	IFIT1L
ILMN_1739428	NM_001547.4		3433	153082754	NM_001547.4	IFIT2
ILMN_1675939	NM_000416.1		3459	4557879	NM_000416.1	IFNGR1
ILMN_1781057	NM_002177.1		3467	4504604	NM_002177.1	IFNW1
ILMN_1811636	NM_018010.2		55081	19923513	NM_018010.2	IFT57
ILMN_1801909	NM_002180.2		3508	119392093	NM_002180.2	IGHMBP2
ILMN_1815840	NM_020070.2		3543	23110977	NM_020070.2	IGLL1
ILMN_1660204	NM_014987.1		22997	148886751	NM_014987.1	IGSF9B
ILMN_1699362	NM_006083.3		3550	125988408	NM_006083.3	IK
ILMN_1701402	NM_153687.2		121457	58332446	NM_153687.2	IKIP
ILMN_1727142	NM_001556.1		3551	41352711	NM_001556.1	IKBKB
ILMN_1676575	NM_006060.3		10320	146261998	NM_006060.3	IKZF1
ILMN_1893909	NM_016260.2		22807	119220595	NM_016260.2	IKZF2
ILMN_2230892	NM_000628.3		3588	24430214	NM_000628.3	IL10RB
ILMN_1664912	NM_004512.3		3590	22212920	NM_004512.3	IL11RA
ILMN_1753823	NM_138284.1		53342	19923714	NM_138284.1	IL17D
ILMN_2407851	NM_001080973.1		54756	124494233	NM_001080973.1	IL17RD
ILMN_1778457	NM_001562.2		3606	27502389	NM_001562.2	IL18
ILMN_1697710	NM_014439.3		27178	27894294	NM_014439.3	IL1F7
ILMN_1772131	NM_173343.1		7850	27894333	NM_173343.1	IL1R2
ILMN_1686884	NM_002182.2		3556	24430220	NM_002182.2	IL1RAP
ILMN_1806249	NM_173843.1		3557	27894320	NM_173843.1	IL1RN
ILMN_1689734	NM_173842.1		3557	27894318	NM_173842.1	IL1RN
ILMN_1774874	NM_173843.1		3557	27894320	NM_173843.1	IL1RN
ILMN_1798204	NM_181078.1		50615	31083173	NM_181078.1	IL21R
ILMN_2307721	NM_181309.1		116379	31317240	NM_181309.1	IL22RA2
ILMN_1756455	NM_000564.2		3568	28559020	NM_000564.2	IL5RA
ILMN_1666733	NM_000584.2		3576	28610153	NM_000584.2	IL8
ILMN_2184373	NM_000584.2		3576	28610153	NM_000584.2	IL8
ILMN_2043079	NM_175924.2		286676	31341675	NM_175924.2	ILDR1
ILMN_1769451	NM_006844.3		10994	29171690	NM_006844.3	ILVBL
ILMN_2156982	NM_033416.1		92856	15529981	NM_033416.1	IMP4
ILMN_1705737	NM_000884.2		3615	66933015	NM_000884.2	IMPDH2
ILMN_2355738	NM_001040694.1		3619	102467234	NM_001040694.1	INCENP
ILMN_1656310	NM_002164.3		3620	38455405	NM_002164.3	INDO
ILMN_1779040	NM_031288.2		83444	94536797	NM_031288.2	ZNHIT4
ILMN_1667239	NM_002194.2		3628	4755138	NM_002194.2	INPP1
ILMN_1744212	NM_005541.3		3635	64085176	NM_005541.3	INPP5D
ILMN_1811718	NM_198331.1		22876	38327543	NM_198331.1	INPP5F
ILMN_1813650	NR_003252.1		NA	117190489	NR_003252.1	INPP5F
ILMN_1728426	NM_001567.2		3636	4755141	NM_001567.2	INPPL1
ILMN_2340643	NM_001042536.1		387755	110227583	NM_001042536.1	INSC
ILMN_1670918	NM_000208.2		3643	119395735	NM_000208.2	INSR
ILMN_2317463	NM_001080453.1		26173	122937316	NM_001080453.1	INTS1
ILMN_1725169	NM_020395.2		57117	21361850	NM_020395.2	INTS12
ILMN_1777118	NM_018250.1		55756	8922725	NM_018250.1	INTS9
ILMN_2392286	NM_001006115.2		9807	58530861	NM_001006115.2	IHPK1
ILMN_1684746	NM_016338.3		51194	39725949	NM_016338.3	IPO11
ILMN_2166384	NM_002271.4		3843	51873051	NM_002271.4	RANBP5
ILMN_1769433	NM_006633.2		10788	116089336	NM_006633.2	IQGAP2
ILMN_1695418	NM_178229.3		128239	39753960	NM_178229.3	IQGAP3
ILMN_1751171	NM_015649.1		26145	24308114	NM_015649.1	IRF2BP1
ILMN_1765649	NM_001571.2		3661	46403042	NM_001571.2	IRF3
ILMN_1811468	NM_024336.1		79191	39930458	NM_024336.1	IRX3
ILMN_1747934	NM_016368.3		51477	21902536	NM_016368.3	ISYNA1
ILMN_1792679	NM_002205.2		3678	56237028	NM_002205.2	ITGA5
ILMN_1749591	NM_002209.1		3683	4504756	NM_002209.1	ITGAL
ILMN_1685009	NM_000632.3		3684	88501733	NM_000632.3	ITGAM
ILMN_1665107	NM_022334.3		9270	115527102	NM_022334.3	ITGB1BP1
ILMN_2175912	NM_000211.2		3689	89191864	NM_000211.2	ITGB2
ILMN_1777519	NM_000889.1		3695	4504776	NM_000889.1	ITGB7
ILMN_1751708	NM_021999.2		9445	31542987	NM_021999.2	ITM2B
ILMN_1815500	NM_002224.2		3710	153945845	NM_002224.2	ITPR3
ILMN_1788240	NM_001008949.1		150771	57164959	NM_001008949.1	KIAA1754L
ILMN_1724207	NM_002225.2		3712	6031167	NM_002225.2	IVD
ILMN_2397750	NM_006469.4		10625	54144638	NM_006469.4	IVNS1ABP
ILMN_1717877	NM_006469.4		10625	54144638	NM_006469.4	IVNS1ABP
ILMN_1793384	NM_002227.2		3716	102469033	NM_002227.2	JAK1
ILMN_1739667	NM_000215.2		3718	47157314	NM_000215.2	JAK3
ILMN_1687921	NM_001005920.2		339123	56090145	NM_001005920.2	LOC339123
ILMN_1668535	NM_014876.3		9929	34222319	NM_014876.3	JOSD1
ILMN_2206716	NM_006694.2		10899	38455406	NM_006694.2	JTB
ILMN_1806023	NM_002228.3		3725	44890066	NM_002228.3	JUN
ILMN_1733811	NM_002230.1		3728	4504810	NM_002230.1	JUP
ILMN_1773427	NM_015158.2		23189	64464725	NM_015158.2	KANK1
ILMN_1777584	NM_005548.1		3735	5031814	NM_005548.1	KARS
ILMN_1663234	NM_001014380.1		84056	62177111	NM_001014380.1	KATNAL1
ILMN_1735735	NM_005886.2		10300	83779013	NM_005886.2	KATNB1
ILMN_1669669	XM_001133393.1		56888	113413865	XM_001133393.1	KCMF1
ILMN_1839052	NM_020122.4		56888	150456454	NM_020122.4	KCMF1
ILMN_1673769	NM_002237.3		3755	148277549	NM_002237.3	KCNG1
ILMN_1739987	NM_172056.1		3757	26051270	NM_172056.1	KCNH2
ILMN_1740508	NM_001014797.1		3778	62388889	NM_001014797.1	KCNMA1
ILMN_1652065	NM_004137.2		3779	25777641	NM_004137.2	KCNMB1
ILMN_1775004	NM_004519.2		3786	26638651	NM_004519.2	KCNQ3
ILMN_1742332	NM_138444.3		115207	146149187	NM_138444.3	KCTD12
ILMN_1786326	NM_024076.1		79047	13129063	NM_024076.1	KCTD15
ILMN_1718900	NM_015353.1		23510	53829364	NM_015353.1	KCTD2
ILMN_1803476	NM_173562.3		222658	40255181	NM_173562.3	KCTD20
ILMN_1809708	NM_001029859.1		283219	71143103	NM_001029859.1	KCTD21
ILMN_1651557	NM_153705.4		143888	153218486	NM_153705.4	KDELC2
ILMN_1706539	NM_016604.3		51780	54873608	NM_016604.3	JMJD1B
ILMN_1717888	NM_006488.1		3795	5670341	NM_006488.1	KHK
ILMN_1807767	NM_014615.1		23199	44955925	NM_014615.1	KIAA0182
ILMN_2059211	NM_014738.2		9772	41281472	NM_014738.2	KIAA0195
ILMN_2226917	NM_014734.2		9766	41281456	NM_014734.2	KIAA0247
ILMN_2260500	NM_182686.1		79932	33359218	NM_182686.1	KIAA0319L
ILMN_1705733	NM_015203.2		23248	45433544	NM_015203.2	KIAA0460
ILMN_1693233	NM_014732.2		9764	57242775	NM_014732.2	KIAA0513
ILMN_1678808	NM_014924.3		22863	50540544	NM_014924.3	KIAA0831
ILMN_1723735	NM_152257.1		25781	23308686	NM_152257.1	KIAA0889
ILMN_1668469	NM_015196.2		23240	35038563	NM_015196.2	KIAA0922
ILMN_1796240	NM_014939.2		22878	42476075	NM_014939.2	KIAA1012
ILMN_1716426	XM_940014.1		23217	89057082	XM_940014.1	KIAA1086
ILMN_1785857	XM_001130192.1		57461	113415237	XM_001130192.1	KIAA1160
ILMN_1664102	XM_939909.1		57461	88971052	XM_939909.1	KIAA1160
ILMN_1735617	XM_943112.1		57482	88980299	XM_943112.1	KIAA1211
ILMN_1678235	NM_015443.2		284058	41152088	NM_015443.2	KIAA1267
ILMN_1760403	XM_940199.1		27146	88979658	XM_940199.1	KIAA1276
ILMN_1668619	NM_020853.1		57613	62821775	NM_020853.1	KIAA1467
ILMN_1760305	XM_495939.3		57666	113423571	XM_495939.3	KIAA1545
ILMN_1805992	NM_018330.4		57698	144922667	NM_018330.4	KIAA1598
ILMN_2055760	NM_030650.1		80856	38176150	NM_030650.1	KIAA1715
ILMN_1788347	NM_033426.2		85457	32307174	NM_033426.2	KIAA1737
ILMN_1673620	NM_018012.3		55083	142370197	NM_018012.3	KIF26B
ILMN_1654653	NM_005552.4		3831	110735429	NM_005552.4	KLC1
ILMN_1735930	NM_016270.2		10365	49574523	NM_016270.2	KLF2
ILMN_1735014	NM_001300.4		1316	56550115	NM_001300.4	KLF6
ILMN_1730940	NM_057161.2		116138	17149812	NM_057161.2	KLHDC3
ILMN_1748034	NM_017566.2		54758	21314674	NM_017566.2	KLHDC4
ILMN_2164081	NM_021633.2		59349	21361889	NM_021633.2	KLHL12
ILMN_1705390	NM_032775.2		84861	24432025	NM_032775.2	KLHL22
ILMN_1706687	NM_001007075.1		51088	55770879	NM_001007075.1	KLHL5
ILMN_1674458	NM_001031710.1		55975	72534709	NM_001031710.1	KLHL7
ILMN_1714083	NM_020803.3		57563	34101267	NM_020803.3	KLHL8
ILMN_2189222	NM_020803.3		57563	34101267	NM_020803.3	KLHL8
ILMN_1719093	NM_013431.2		8302	109637785	NM_013431.2	KLRC4
ILMN_1791545	NM_015515.3		25984	27894338	NM_015515.3	KRT23
ILMN_1695812	NM_080747.1		140807	28372502	NM_080747.1	KRT72
ILMN_1677586	NM_002282.2		3889	15431322	NM_002282.2	KRT83
ILMN_2178226	NM_002284.3		3892	109637786	NM_002284.3	KRT86
ILMN_2125829	NM_198690.1		386676	38490576	NM_198690.1	KRTAP10-9
ILMN_1740258	NM_181616.1		337976	31791013	NM_181616.1	KRTAP20-2
ILMN_2339202	NM_004986.2		3895	118498367	NM_004986.2	KTN1
ILMN_2336109	NM_031488.4		83746	51173749	NM_031488.4	L3MBTL2
ILMN_1773567	NM_005560.3		3911	21264601	NM_005560.3	LAMA5
ILMN_1782292	NM_005561.2		3916	7669500	NM_005561.2	LAMP1
ILMN_1708009	NM_018697.3		55915	50593015	NM_018697.3	LANCL2
ILMN_1681590	NM_033551.2		23367	61102724	NM_033551.2	LARP1
ILMN_1675365	NM_199188.1		113251	40353739	NM_199188.1	LARP4
ILMN_2404625	NM_001014987.1		27040	62739154	NM_001014987.1	LAT
ILMN_1750188	NM_014387.3		27040	62739153	NM_014387.3	LAT
ILMN_1651328	XR_001385.1		NA	89041082	XR_001385.1	LAT1-3TM
ILMN_1703412	NM_014572.2		26524	126507090	NM_014572.2	LATS2
ILMN_1750321	NM_014831.1		9881	148806871	NM_014831.1	LBA1
ILMN_1684834	XM_001132511.1		81606	113413663	XM_001132511.1	LBH
ILMN_2377109	NM_001042771.1		3932	112789547	NM_001042771.1	LCK
ILMN_1708081	NM_001002257.1		253558	50659058	NM_001002257.1	LYCAT
ILMN_1689817	NM_032440.2		84458	142378882	NM_032440.2	LCOR
ILMN_1807106	NM_005566.1		3939	5031856	NM_005566.1	LDHA
ILMN_2053415	NM_000527.2		3949	8051613	NM_000527.2	LDLR
ILMN_1809040	NM_015627.2		26119	132626789	NM_015627.2	LDLRAP1
ILMN_2375786	NM_007015.2		11061	59806341	NM_007015.2	LECT1
ILMN_2183938	NM_014319.3		23592	36287116	NM_014319.3	LEMD3
ILMN_1664294	NM_022356.2		64175	21361917	NM_022356.2	LEPRE1
ILMN_1661537	NM_017526.2		54741	41327153	NM_017526.2	LEPROT
ILMN_1752591	NM_015344.1		23484	7662509	NM_015344.1	LEPROTL1
ILMN_1663080	NM_001040167.1		3955	93140998	NM_001040167.1	LFNG
ILMN_1776283	NM_033101.2		85329	20127658	NM_033101.2	LGALS12
ILMN_1683752	NM_014368.3		26468	134284358	NM_014368.3	LHX6
ILMN_2373335	NM_002311.3		3980	73747843	NM_002311.3	LIG3
ILMN_1660582	NM_013975.2		3980	73747828	NM_013975.2	LIG3
ILMN_1726545	NM_181879.1		353514	32895360	NM_181879.1	LILRA5
ILMN_2316974	NM_001081637.1		10859	126362950	NM_001081637.1	LILRB1
ILMN_2312340	NM_001080978.1		10288	125988397	NM_001080978.1	LILRB2
ILMN_2355953	NM_001081438.1		11006	125987587	NM_001081438.1	LILRB4
ILMN_1724062	NM_194282.1		132660	34996482	NM_194282.1	LIN54
ILMN_1695978	NM_152570.1		158038	22749182	NM_152570.1	LINGO2
ILMN_1713934	NM_004862.2		9516	65787264	NM_004862.2	LITAF
ILMN_1755221	NM_030805.2		81562	142388426	NM_030805.2	LMAN2L
ILMN_1652128	NM_018368.2		55788	31542670	NM_018368.2	LMBRD1
ILMN_1668194	XM_936372.2		114783	113428681	XM_936372.2	LMTK3
ILMN_2228132	NM_001034966.1		126536	77993349	NM_001034966.1	LOC126536
ILMN_1663791	XM_945899.2		126661	113412054	XM_945899.2	LOC126661
ILMN_1782691	NM_001013621.1		149620	61966690	NM_001013621.1	LOC149620
ILMN_1728446	XR_015855.1		NA	113414918	XR_015855.1	LOC152024
ILMN_2194678	NM_145282.2		153328	103472130	NM_145282.2	LOC153328
ILMN_1668932	NM_001029866.1		155100	71274181	NM_001029866.1	LOC155100
ILMN_1767263	XM_925839.1		158301	89030009	XM_925839.1	LOC158301
ILMN_1773236	XM_938234.1		163233	89057284	XM_938234.1	LOC163233
ILMN_1803743	NM_001010864.1		196752	58197549	NM_001010864.1	LOC196752
ILMN_1656361	NM_174919.2		201175	31341379	NM_174919.2	LOC201175
ILMN_1736819	XM_932143.1		202134	88986258	XM_932143.1	LOC202134
ILMN_1682463	NM_001001873.2		283174	51036610	NM_001001873.2	LOC283174
ILMN_1675460	XM_938790.2		283412	113417036	XM_938790.2	LOC283412
ILMN_1777687	XR_000955.1		NA	89038161	XR_000955.1	LOC283711
ILMN_1660832	XM_208281.7		285053	113412852	XM_208281.7	LOC285053
ILMN_1694327	XM_937850.1		285176	88959103	XM_937850.1	LOC285176
ILMN_1783547	XM_379309.3		285577	88982433	XM_379309.3	LOC285577
ILMN_1733103	NM_181722.2		285908	57863306	NM_181722.2	LOC285908
ILMN_1657011	XM_379668.3		286208	89029959	XM_379668.3	LOC286208
ILMN_1751410	XR_017747.1		NA	113420960	XR_017747.1	LOC286310
ILMN_2098947	NR_002809.1		NA	84872096	NR_002809.1	LOC338799
ILMN_1703727	XM_936940.2		339809	113414206	XM_936940.2	LOC339809
ILMN_1668427	XM_943922.2		340515	113421120	XM_943922.2	LOC340515
ILMN_1688127	XM_292085.2		341457	89035703	XM_292085.2	LOC341457
ILMN_1706213	XM_296817.7		342346	113425883	XM_296817.7	LOC342346
ILMN_1786359	XM_294473.2		346950	89028124	XM_294473.2	LOC346950
ILMN_1733757	NM_199337.1		374395	40786401	NM_199337.1	LOC374395
ILMN_1674782	XM_374020.4		375295	113413352	XM_374020.4	LOC375295
ILMN_1656292	XM_939726.2		388532	113428585	XM_939726.2	LOC388532
ILMN_2199554	NM_001013644.1		388692	61966744	NM_001013644.1	LOC388692
ILMN_1706117	XM_373027.4		391656	113415604	XM_373027.4	LOC391656
ILMN_1737191	XM_938255.1		392262	89028908	XM_938255.1	LOC392262
ILMN_1661416	XM_379100.4		400958	113412874	XM_379100.4	LOC400958
ILMN_2051684	NM_001001701.1		401152	48717408	NM_001001701.1	LOC401152
ILMN_1751227	XM_379483.3		401321	113418413	XM_379483.3	LOC401321
ILMN_1767980	XM_376822.2		401497	89029218	XM_376822.2	LOC401497
ILMN_1673421	XM_944716.1		440704	88952635	XM_944716.1	LOC440704
ILMN_1683447	XM_496446.3		440737	113411763	XM_496446.3	LOC440737
ILMN_1683498	XR_018917.1		441034	113416221	XR_018917.1	LOC441034
ILMN_1778980	NM_001013719.1		441136	61966892	NM_001013719.1	LOC441136
ILMN_1715546	XR_001271.1		NA	89025716	XR_001271.1	LOC441191
ILMN_2193761	NR_002932.1		NA	89886425	NR_002932.1	LOC442245
ILMN_1764714	NM_018687.3		55908	33667073	NM_018687.3	LOC55908
ILMN_1780502	XM_935965.1		641798	89027511	XM_935965.1	LOC641798
ILMN_1672830	XM_942729.1		642082	88998954	XM_942729.1	LOC642082
ILMN_1724230	XM_943005.2		642236	113414019	XM_943005.2	LOC642236
ILMN_1665621	XM_001127807.1		642255	113420565	XM_001127807.1	LOC642255
ILMN_1669443	XM_926149.2		642384	113421803	XM_926149.2	LOC642384
ILMN_1773659	XM_926143.1		642692	88954069	XM_926143.1	LOC642692
ILMN_1669057	XM_927226.2		642921	113420849	XM_927226.2	LOC642921
ILMN_1813801	XR_016986.1		643668	113423236	XR_016986.1	LOC643668
ILMN_1657728	XM_927112.1		643831	89028249	XM_927112.1	LOC643831
ILMN_1679922	XM_933511.1		643932	88983826	XM_933511.1	LOC643932
ILMN_1659095	XR_017397.1		644029	113425203	XR_017397.1	LOC644029
ILMN_1665700	XM_937551.1		644168	89031948	XM_937551.1	LOC644168
ILMN_1663511	XM_929674.1		644625	88997745	XM_929674.1	LOC644625
ILMN_1727165	XM_934218.1		644852	88943909	XM_934218.1	LOC644852
ILMN_1804350	XM_934213.1		644852	88943907	XM_934213.1	LOC644852
ILMN_1684987	XM_933344.1		646026	89041754	XM_933344.1	LOC646026
ILMN_1699722	XM_929034.2		646074	113429349	XM_929034.2	LOC646074
ILMN_1668971	XM_929254.1		646317	88992623	XM_929254.1	LOC646317
ILMN_1687170	XM_941314.1		646498	88969055	XM_941314.1	LOC646498
ILMN_1683017	XM_929811.1		646853	89038477	XM_929811.1	LOC646853
ILMN_1815210	XM_929878.2		646915	113413263	XM_929878.2	LOC646915
ILMN_1799168	XM_929902.1		646938	89038490	XM_929902.1	LOC646938
ILMN_1703692	XM_929980.2		647000	113424152	XM_929980.2	LOC647000
ILMN_1693291	XM_930260.1		647219	88943661	XM_930260.1	LOC647219
ILMN_1735577	XR_018213.1		647827	113423080	XR_018213.1	LOC647827
ILMN_1693740	XM_943048.1		647834	89037157	XM_943048.1	LOC647834
ILMN_1777668	XM_937003.1		647949	89033510	XM_937003.1	LOC647949
ILMN_1752150	XM_939925.1		648453	89047445	XM_939925.1	LOC648453
ILMN_1764496	XM_944360.1		648476	88988350	XM_944360.1	LOC648476
ILMN_1689482	XM_944923.1		648907	88952270	XM_944923.1	LOC648907
ILMN_1651408	XM_938014.1		648934	88999331	XM_938014.1	LOC648934
ILMN_1669367	XM_938108.1		649023	89057649	XM_938108.1	LOC649023
ILMN_1651680	XR_019269.1		649150	113413951	XR_019269.1	LOC649150
ILMN_1703908	XM_938495.1		649417	88952535	XM_938495.1	LOC649417
ILMN_1693949	XM_939206.1		650116	89042427	XM_939206.1	LOC650116
ILMN_1689915	XM_944073.1		650162	89059257	XM_944073.1	LOC650162
ILMN_1812236	XR_019385.1		650739	113424278	XR_019385.1	LOC650739
ILMN_1712277	XM_940413.1		651285	89059339	XM_940413.1	LOC651285
ILMN_1692597	XM_941950.2		652489	113430962	XM_941950.2	LOC652489
ILMN_1690021	XM_945574.1		652492	88971349	XM_945574.1	LOC652492
ILMN_1656589	XM_942027.1		652537	88971364	XM_942027.1	LOC652537
ILMN_1682981	XM_930587.1		653034	89041125	XM_930587.1	LOC653034
ILMN_1651899	NM_001080544.2		653314	134254444	NM_001080544.2	LOC653314
ILMN_1798429	XM_930350.1		653524	89041232	XM_930350.1	LOC653524
ILMN_1768261	XM_934857.1		653591	88942387	XM_934857.1	LOC653591
ILMN_1724453	XM_929115.1		653711	89037968	XM_929115.1	LOC653711
ILMN_1753892	XM_942442.1		654121	89059281	XM_942442.1	LOC654121
ILMN_1762308	XM_940642.1		654191	89040665	XM_940642.1	LOC654191
ILMN_1807136	XM_001130627.1		729559	113403781	XM_001130627.1	LOC729559
ILMN_1736563	XR_016083.1		730050	113411513	XR_016083.1	LOC730050
ILMN_1697024	XM_001125680.1		730432	113424875	XM_001125680.1	LOC730432
ILMN_1651610	XM_001126202.1		730525	113416236	XM_001126202.1	LOC730525
ILMN_1662667	XR_015502.1		730920	113413893	XR_015502.1	LOC730920
ILMN_1680774	XM_001132373.1		730994	113427242	XM_001132373.1	LOC730994
ILMN_1661174	XM_001133089.1		731640	113422745	XM_001133089.1	LOC731640
ILMN_1847363	XM_001133935.1		731835	113424972	XM_001133935.1	LOC731835
ILMN_1796923	NM_030941.1		81691	13569912	NM_030941.1	LOC81691
ILMN_1737561	NM_033111.2		88523	40255000	NM_033111.2	LOC88523
ILMN_1670539	NM_001009607.1		92017	57528083	NM_001009607.1	LOC92017
ILMN_1797181	XR_017952.1		NA	113415929	XR_017952.1	LOC93622
ILMN_1766125	NM_004793.2		9361	21396488	NM_004793.2	LONP1
ILMN_1805225	NM_005768.5		10162	42542393	NM_005768.5	MBOAT5
ILMN_2133100	NM_014646.2		9663	22027649	NM_014646.2	LPIN2
ILMN_1651254	NM_005578.2		4026	59853294	NM_005578.2	LPP
ILMN_1805228	NM_052972.2		116844	49574519	NM_052972.2	LRG1
ILMN_1732913	NM_002336.2		4040	148727287	NM_002336.2	LRP6
ILMN_1662417	NM_133259.2		10128	31621304	NM_133259.2	LRPPRC
ILMN_1736730	NM_017640.3		55604	63054865	NM_017640.3	LRRC16
ILMN_1766487	NM_145256.2		126364	45593137	NM_145256.2	LRRC25
ILMN_1800302	NM_020678.2		57408	24476006	NM_020678.2	LRTM1
ILMN_1682368	NM_152892.1		222229	23097239	NM_152892.1	LRWD1
ILMN_1751803	NM_032881.1		84967	14249631	NM_032881.1	LSM10
ILMN_1654778	NM_001013253.1		4046	61742788	NM_001013253.1	LSP1
ILMN_1715024	NM_002340.3		4047	47933394	NM_002340.3	LSS
ILMN_1795464	NM_000595.2		4049	6806892	NM_000595.2	LTA
ILMN_1805395	NM_021070.2		4054	18497287	NM_021070.2	LTBP3
ILMN_1668247	NM_145867.1		4056	22035628	NM_145867.1	LTC4S
ILMN_2295506	NM_018032.3		55692	41393557	NM_018032.3	LUC7L
ILMN_1765371	NM_018032.3		55692	41393557	NM_018032.3	LUC7L
ILMN_1747099	NM_016019.2		51631	116812576	NM_016019.2	LUC7L2
ILMN_2237252	NM_002347.2		4062	49574518	NM_002347.2	LY6H
ILMN_1812278	NM_001033667.1		4063	75991708	NM_001033667.1	LY9
ILMN_2216582	NM_005583.3		4066	34147557	NM_005583.3	LYL1
ILMN_1781155	NM_002350.1		4067	4505054	NM_002350.1	LYN
ILMN_1724266	NM_205545.1		137797	45387924	NM_205545.1	LYPD2
ILMN_2128484	NR_001444.3		NA	115583652	NR_001444.3	LYPLA2P1
ILMN_1749244	NM_020424.2		57149	19923825	NM_020424.2	LYRM1
ILMN_1724493	NM_153374.1		256586	23503312	NM_153374.1	LYSMD2
ILMN_1675956	NM_000081.2		1130	54292122	NM_000081.2	LYST
ILMN_1805161	NM_006767.3		8216	122939136	NM_006767.3	LZTR1
ILMN_1763524	NM_032429.1		84445	45331214	NM_032429.1	LZTS2
ILMN_1802780	NM_174941.3		283316	50659090	NM_174941.3	M160
ILMN_1669550	NM_006341.2		10459	6006019	NM_006341.2	MAD2L2
ILMN_2328224	NM_130473.1		8567	18860867	NM_130473.1	MADD
ILMN_1743583	NM_130473.1		8567	18860867	NM_130473.1	MADD
ILMN_2327090	NM_005882.3		10296	62953128	NM_005882.3	MAEA
ILMN_1719543	NM_005360.3		4094	73427804	NM_005360.3	MAF
ILMN_1713985	NM_032272.4		84232	110349739	NM_032272.4	MAF1
ILMN_1657478	NM_019066.3		54551	148746205	NM_019066.3	MAGEL2
ILMN_1763884	NM_016069.8		51025	27363460	NM_016069.8	Magmas
ILMN_1768510	NM_015274.1		23324	50659092	NM_015274.1	MAN2B2
ILMN_2395926	NM_001003897.1		63905	51702244	NM_001003897.1	MANBAL
ILMN_1652490	NM_018050.2		54682	31542649	NM_018050.2	MANSC1
ILMN_1701558	NM_002373.4		4130	45580726	NM_002373.4	MAP1A
ILMN_2377900	NM_032010.1		4131	14165455	NM_032010.1	MAP1B
ILMN_1703244	NM_022818.3		81631	61676203	NM_022818.3	MAP1LC3B
ILMN_1718129	NM_002757.2		5607	21729893	NM_002757.2	MAP2K5
ILMN_1723020	NM_005921.1		4214	153945764	NM_005921.1	MAP3K1
ILMN_1810176	NM_145331.1		6885	21735561	NM_145331.1	MAP3K7
ILMN_1808322	NM_145342.1		23118	21735558	NM_145342.1	MAP3K7IP2
ILMN_1723625	NM_004579.2		5871	22035599	NM_004579.2	MAP4K2
ILMN_2375002	NM_145687.2		9448	46249362	NM_145687.2	MAP4K4
ILMN_2235283	NM_138957.2		5594	75709179	NM_138957.2	MAPK1
ILMN_1732452	NM_004635.3		7867	34335241	NM_004635.3	MAPKAPK3
ILMN_1695276	NM_014268.1		10982	10346134	NM_014268.1	MAPRE2
ILMN_2094942	NM_017923.2		55016	53759068	NM_017923.2	2009-01-03
ILMN_1717337	NM_022826.2		64844	53828927	NM_022826.2	2009-07-03
ILMN_1714433	NM_023009.4		65108	32401423	NM_023009.4	MARCKSL1
ILMN_1736747	NM_001039468.1		2011	86990431	NM_001039468.1	MARK2
ILMN_1711949	XM_944328.1		152789	88978880	XM_944328.1	MARLIN1
ILMN_1811367	NM_013283.3		27430	33519456	NM_013283.3	MAT2B
ILMN_1698491	NM_003926.5		53615	21464122	NM_003926.5	MBD3
ILMN_1807304	NM_207296.1		4154	46411171	NM_207296.1	MBNL1
ILMN_2202790	NM_139279.3		90411	46852158	NM_139279.3	MCFD2
ILMN_1784766	NM_003906.3		8888	33469915	NM_003906.3	MCM3AP
ILMN_1798654	NM_005915.4		4175	33469920	NM_005915.4	MCM6
ILMN_1663195	NM_182776.1		4176	33469921	NM_182776.1	MCM7
ILMN_1764383	NM_020533.1		57192	10092596	NM_020533.1	MCOLN1
ILMN_1784227	NM_006337.3		10445	34222264	NM_006337.3	MCRS1
ILMN_1792682	NM_018349.2		55784	50657351	NM_018349.2	MCTP2
ILMN_1675186	NM_002396.3		4200	62953132	NM_002396.3	ME2
ILMN_1762639	NM_001001683.2		400569	142349513	NM_001001683.2	MED11
ILMN_1683959	NM_015335.2		23389	47575843	NM_015335.2	MED13L
ILMN_1706200	NM_001003891.1		51586	51477699	NM_001003891.1	MED15
ILMN_1790782	NM_005481.2		10025	38146093	NM_005481.2	MED16
ILMN_1754553	NM_153450.1		219541	23592231	NM_153450.1	MED19
ILMN_1811823	NM_030973.2		81857	50428939	NM_030973.2	MED25
ILMN_1749821	NM_025205.3		80306	53749660	NM_025205.3	MED28
ILMN_2068202	NM_005919.1		4207	5174542	NM_005919.1	MEF2B
ILMN_1742544	NM_002397.2		4208	19923214	NM_002397.2	MEF2C
ILMN_1763228	NM_005920.2		4209	40254821	NM_005920.2	MEF2D
ILMN_1714181	NM_001410.2		1954	145701024	NM_001410.2	MEGF8
ILMN_1695945	NM_172315.1		4212	27502380	NM_172315.1	MEIS2
ILMN_1721963	NM_130801.1		4221	18860850	NM_130801.1	MEN1
ILMN_2340877	NM_130799.1		4221	18860846	NM_130799.1	MEN1
ILMN_1659984	NM_005588.2		4224	153070261	NM_005588.2	MEP1A
ILMN_1688775	XM_941466.2		284207	113427662	XM_941466.2	METRNL
ILMN_1693290	NM_024086.3		79066	122114653	NM_024086.3	METT10D
ILMN_2055100	NM_212554.2		399818	58219055	NM_212554.2	METTL10
ILMN_2124523	NM_020961.2		57721	34147341	NM_020961.2	KIAA1627
ILMN_1651385	NM_014874.2		9927	41350328	NM_014874.2	MFN2
ILMN_1789751	NM_022736.1		64747	12232392	NM_022736.1	MFSD1
ILMN_1674874	NM_001120.3		10227	142384705	NM_001120.3	MFSD10
ILMN_1811779	XR_001080.1		NA	89029130	XR_001080.1	MGC24103
ILMN_1862180	XM_933539.2		65998	113422428	XM_933539.2	MGC3032
ILMN_1759991	NM_024313.1		79159	13236552	NM_024313.1	MGC3731
ILMN_1667490	XM_373742.4		146880	89041715	XM_373742.4	MGC40489
ILMN_1693862	NM_001001795.1		414919	49169840	NM_001001795.1	MGC70857
ILMN_2282077	NM_080875.1		142678	21264329	NM_080875.1	MIB2
ILMN_1746408	NM_177401.4		90007	58761507	NM_177401.4	MIDN
ILMN_1718069	NM_024039.1		79003	13128993	NM_024039.1	MIS12
ILMN_1718718	NM_170784.1		8195	25914753	NM_170784.1	MKKS
ILMN_2347068	NM_017572.2		2872	40018630	NM_017572.2	MKNK2
ILMN_1657495	NM_014730.2		9761	44662824	NM_014730.2	KIAA0152
ILMN_1671885	NM_005439.1		8079	4885486	NM_005439.1	MLF2
ILMN_1651336	NM_012213.2		23417	110349749	NM_012213.2	MLYCD
ILMN_1689156	NM_052845.2		326625	41053624	NM_052845.2	MMAB
ILMN_1678170	NM_000902.3		4311	116256328	NM_000902.3	MME
ILMN_1718646	NM_002428.2		4324	45594662	NM_002428.2	MMP15
ILMN_1762106	NM_004530.2		4313	75905807	NM_004530.2	MMP2
ILMN_1796316	NM_004994.2		4318	74272286	NM_004994.2	MMP9
ILMN_1797471	NM_004142.1		4328	4758727	NM_004142.1	MMPL1
ILMN_1660114	NM_007351.2		22915	45269140	NM_007351.2	MMRN1
ILMN_1738992	NM_002432.1		4332	4505226	NM_002432.1	MNDA
ILMN_1792910	NM_020310.2		4335	58530884	NM_020310.2	MNT
ILMN_2125562	NM_018221.1		55233	8922670	NM_018221.1	MOBK1B
ILMN_1721344	NM_130807.2		126308	40018625	NM_130807.2	MOBKL2A
ILMN_1765971	NM_058165.2		116255	148746190	NM_058165.2	MOGAT1
ILMN_1770553	NM_006792.2		10934	6996927	NM_006792.2	MORF4
ILMN_1756826	NM_194270.1		378464	34915991	NM_194270.1	MORN2
ILMN_1799106	NM_022746.2		64757	33285009	NM_022746.2	MOSC1
ILMN_1776515	NM_023075.4		65258	98986451	NM_023075.4	MPPE1
ILMN_1764827	NM_152301.3		114932	31559785	NM_152301.3	MRFAP1L1
ILMN_1654016	NM_033546.2		103910	29568092	NM_033546.2	MRLC2
ILMN_2189424	NM_017971.2		55052	26638656	NM_017971.2	MRPL20
ILMN_1693352	NM_017971.2		55052	26638656	NM_017971.2	MRPL20
ILMN_1749432	NM_031903.1		64983	13994260	NM_031903.1	MRPL32
ILMN_2041327	NM_016491.2		51253	22547133	NM_016491.2	MRPL37
ILMN_1719656	NM_032478.2		64978	26667164	NM_032478.2	MRPL38
ILMN_1778730	NM_080794.2		54148	27886569	NM_080794.2	MRPL39
ILMN_2356895	NM_172177.1		28977	26667170	NM_172177.1	MRPL42
ILMN_1722838	NM_022163.2		26589	26667176	NM_022163.2	MRPL46
ILMN_2097421	NM_016497.2		51258	16950606	NM_016497.2	MRPL51
ILMN_2371964	NM_033363.1		6183	16950590	NM_033363.1	MRPS12
ILMN_1680703	NM_031280.2		64960	16554610	NM_031280.2	MRPS15
ILMN_1775744	NM_016065.3		51021	59889572	NM_016065.3	MRPS16
ILMN_1804851	NM_015969.2		51373	16554613	NM_015969.2	MRPS17
ILMN_2121282	NM_014046.2		28973	16554601	NM_014046.2	MRPS18B
ILMN_1658416	NM_016067.1		51023	7705629	NM_016067.1	MRPS18C
ILMN_2138435	NM_015084.1		23107	16950608	NM_015084.1	MRPS27
ILMN_1711414	NM_015084.1		23107	16950608	NM_015084.1	MRPS27
ILMN_1654552	NM_005830.2		10240	16950599	NM_005830.2	MRPS31
ILMN_1813389	NM_015971.2		51081	16554617	NM_015971.2	MRPS7
ILMN_1813207	NM_182640.1		64965	33188462	NM_182640.1	MRPS9
ILMN_2415949	NM_138777.2		92399	40317613	NM_138777.2	MRRF
ILMN_1721035	NM_152851.1		64231	23238235	NM_152851.1	MS4A6A
ILMN_2359800	NM_152851.1		64231	23238235	NM_152851.1	MS4A6A
ILMN_1797731	NM_022349.2		64231	23238233	NM_022349.2	MS4A6A
ILMN_2331087	NM_206938.1		58475	46249346	NM_206938.1	MS4A7
ILMN_1804448	NM_170721.1		124540	25121992	NM_170721.1	MSI2
ILMN_1766859	NM_018133.2		55167	38570120	NM_018133.2	MSL2L1
ILMN_1658207	NM_001025190.1		401827	68448527	NM_001025190.1	MPFL
ILMN_1777397	NM_002448.3		4487	118582283	NM_002448.3	MSX1
ILMN_1775170	NM_005952.2		4501	31543213	NM_005952.2	MT1X
ILMN_1753639	NM_002451.3		4507	47132621	NM_002451.3	MTAP
ILMN_1703006	NM_014341.1		23787	7657344	NM_014341.1	MTCH1
ILMN_1734830	NM_005957.2		4524	40254828	NM_005957.2	MTHFR
ILMN_1739641	NM_021090.3		8897	148276974	NM_021090.3	MTMR3
ILMN_2380605	NM_153050.1		8897	23510386	NM_153050.1	MTMR3
ILMN_2380740	NM_012123.2		25821	74024894	NM_012123.2	MTO1
ILMN_2180682	NM_145808.1		136319	21956644	NM_145808.1	MTPN
ILMN_1791478	NM_145808.2		136319	142373215	NM_145808.2	MTPN
ILMN_1676980	NM_014751.4		9788	148612845	NM_014751.4	MTSS1
ILMN_2306565	NM_006554.3		10651	54792075	NM_006554.3	MTX2
ILMN_1653278	NM_001098516.1		200958	149193326	NM_001098516.1	MUC20
ILMN_2277537	NM_001048174.1		4595	115298653	NM_001048174.1	MUTYH
ILMN_2344373	NM_017458.2		9961	19913409	NM_017458.2	MVP
ILMN_2231928	NM_002463.1		4600	11342663	NM_002463.1	MX2
ILMN_2214678	NM_002357.2		4084	70167417	NM_002357.2	MXD1
ILMN_1729251	NM_017533.2		4622	110611902	NM_017533.2	MYH4
ILMN_1784515	NM_002471.1		4624	27764860	NM_002471.1	MYH6
ILMN_1675848	NM_006471.2		10627	31543210	NM_006471.2	MRCL3
ILMN_1675062	NM_006097.3		10398	31563522	NM_006097.3	MYL9
ILMN_1656111	NM_013262.3		29116	38788242	NM_013262.3	MYLIP
ILMN_2364768	NM_053026.3		4638	116008187	NM_053026.3	MYLK
ILMN_1692295	NM_033054.1		64005	54873626	NM_033054.1	MYO1G
ILMN_1784365	NM_002479.4		4656	115387121	NM_002479.4	MYOG
ILMN_1774350	NM_133371.2		91977	31377622	NM_133371.2	MYOZ3
ILMN_2095840	NM_006766.2		7994	52856404	NM_006766.2	MYST3
ILMN_2201966	NM_153029.3		9683	48928018	NM_153029.3	N4BP1
ILMN_2222101	NM_018177.2		55728	31742491	NM_018177.2	N4BP2
ILMN_1799487	NM_001079691.1		90634	119226226	NM_001079691.1	N4BP2L1
ILMN_1705876	NM_139207.1		4673	21327707	NM_139207.1	NAP1L1
ILMN_1762033	NM_198990.3		222236	48675829	NM_198990.3	NAPEPLD
ILMN_1776088	NM_015654.3		26151	34222325	NM_015654.3	NAT9
ILMN_2399304	NM_145117.3		89797	58651739	NM_145117.3	NAV2
ILMN_1714600	NM_014903.4		89795	120953250	NM_014903.4	NAV3
ILMN_1734833	NM_002485.4		4683	67189763	NM_002485.4	NBN
ILMN_2358041	NM_001024688.1		4683	67189944	NM_001024688.1	NBN
ILMN_2410421	NM_017940.2		55672	92110018	NM_017940.2	NBPF1
ILMN_2343097	NM_001040626.1		83988	98985786	NM_001040626.1	NCALD
ILMN_1775008	NM_014865.2		9918	41281520	NM_014865.2	NCAPD2
ILMN_2335704	NM_000631.3		4689	47519797	NM_000631.3	NCF4
ILMN_1698001	NM_006153.3		4690	33519482	NM_006153.3	NCK1
ILMN_2382271	NM_016453.2		51517	37577149	NM_016453.2	NCKIPSD
ILMN_1736623	NM_184231.1		51517	37577147	NM_184231.1	NCKIPSD
ILMN_2347693	NM_181659.1		8202	32307125	NM_181659.1	NCOA3
ILMN_1773906	NM_005437.2		8031	142375434	NM_005437.2	NCOA4
ILMN_1651506	NM_024831.5		96764	19923660	NM_024831.5	NCOA6IP
ILMN_1687768	NM_181782.2		135112	42476174	NM_181782.2	NCOA7
ILMN_1698419	NM_001077261.1		9612	116256444	NM_001077261.1	NCOR2
ILMN_2044471	NM_147130.1		259197	24475831	NM_147130.1	NCR3
ILMN_1735180	NM_015331.2		23385	62548867	NM_015331.2	NCSTN
ILMN_1705064	NM_030808.3		81565	71284428	NM_030808.3	NDEL1
ILMN_2175712	NM_175614.2		126328	46370098	NM_175614.2	NDUFA11
ILMN_1737738	NM_018838.3		55967	40548409	NM_018838.3	NDUFA12
ILMN_1767139	NM_015965.4		51079	142353850	NM_015965.4	NDUFA13
ILMN_2275560	NM_199073.1		25915	41327784	NM_199073.1	C3orf60
ILMN_2354515	NM_199069.1		25915	41327780	NM_199069.1	C3orf60
ILMN_1811754	NM_004548.1		4716	4758773	NM_004548.1	NDUFB10
ILMN_1703140	NM_006154.2		4734	114520608	NM_006154.2	NEDD4
ILMN_1733627	NM_015277.3		23327	141801823	NM_015277.3	NEDD4L
ILMN_1726164	NM_006403.2		4739	33667045	NM_006403.2	NEDD9
ILMN_2114747	NM_018248.1		55247	8922721	NM_018248.1	NEIL3
ILMN_1755138	NM_178170.2		284086	31342341	NM_178170.2	NEK8
ILMN_1665095	NM_015537.3		26012	46397395	NM_015537.3	NELF
ILMN_2142554	NM_013349.3		29937	39725690	NM_013349.3	NENF
ILMN_1763144	NM_000434.2		4758	40806202	NM_000434.2	NEU1
ILMN_1783276	NM_144573.3		91624	148839338	NM_144573.3	NEXN
ILMN_1747580	NM_181825.1		4771	32967253	NM_181825.1	NF2
ILMN_1800976	NM_004555.2		4775	27886542	NM_004555.2	NFATC3
ILMN_1790909	NM_006164.2		4780	20149575	NM_006164.2	NFE2L2
ILMN_1675130	NM_205843.1		4782	45505150	NM_205843.1	NFIC
ILMN_1682197	NM_152995.4		152518	89363019	NM_152995.4	NFXL1
ILMN_1716608	NM_002506.2		4803	70995318	NM_002506.2	NGF
ILMN_2365544	NM_001034833.1		55651	77812673	NM_001034833.1	NOLA2
ILMN_1763460	NM_001003796.1		4809	51317375	NM_001003796.1	NHP2L1
ILMN_1709809	NM_005008.2		4809	51317374	NM_005008.2	NHP2L1
ILMN_1807211	NM_032316.3		84276	91992150	NM_032316.3	NICN1
ILMN_1724753	NM_020921.3		51199	148536868	NM_020921.3	NIN
ILMN_1723674	NM_173688.2		286183	145208007	NM_173688.2	NKAIN3
ILMN_1796976	NM_021209.3		58484	40788014	NM_021209.3	NLRC4
ILMN_1716105	NM_144687.1		91662	21955153	NM_144687.1	NLRP12
ILMN_1758735	NM_144687.1		91662	21955153	NM_144687.1	NLRP12
ILMN_2310896	NM_004895.3		114548	34878692	NM_004895.3	NLRP3
ILMN_2075794	NM_176811.2		126205	33667039	NM_176811.2	NLRP8
ILMN_1723768	NM_170722.1		79671	25777609	NM_170722.1	NLRX1
ILMN_1662905	NM_001018136.1		654364	66392202	NM_001018136.1	NME1-NME2
ILMN_1800634	NM_005009.2		4833	37675275	NM_005009.2	NME4
ILMN_1689110	NM_014062.1		28987	7661531	NM_014062.1	NOB1
ILMN_1688971	NM_015462.3		25926	142378677	NM_015462.3	NOL11
ILMN_1815479	NM_018648.3		55505	77812675	NM_018648.3	NOLA3
ILMN_1748476	NM_015934.3		51602	34222329	NM_015934.3	NOP5/NOP58
ILMN_1729161	NM_017617.3		4851	148833507	NM_017617.3	NOTCH1
ILMN_2405297	NM_024408.2		4853	24041034	NM_024408.2	NOTCH2
ILMN_1693388	NM_172167.1		124056	41281810	NM_172167.1	NOXO1
ILMN_2172174	NM_000270.1		4860	4557800	NM_000270.1	NP
ILMN_1780774	XR_001027.1		NA	88961700	XR_001027.1	NPCDR1
ILMN_2116127	NM_006310.2		9520	15451906	NM_006310.2	NPEPPS
ILMN_2149494	NM_030769.1		80896	13540532	NM_030769.1	NPL
ILMN_2110252	NM_006993.1		10360	6857817	NM_006993.1	NPM3
ILMN_1712918	NM_000904.2		4835	141802406	NM_000904.2	NQO2
ILMN_1708249	NM_021724.2		9572	141802523	NM_021724.2	NR1D1
ILMN_1728983	NM_003297.1		7181	4507672	NM_003297.1	NR2C1
ILMN_1738580	NM_003269.2		7101	21361108	NM_003269.2	NR2E1
ILMN_1812384	NM_001018077.1		2908	66528610	NM_001018077.1	NR3C1
ILMN_1807298	NM_173198.1		8013	27894356	NM_173198.1	NR4A3
ILMN_1733248	NM_178564.2		340371	31341683	NM_178564.2	NRBP2
ILMN_1737252	NM_013962.2		3084	116006966	NM_013962.2	NRG1
ILMN_1718629	NM_003489.2		8204	57232745	NM_003489.2	NRIP1
ILMN_1664607	NM_031474.1		83714	13899326	NM_031474.1	NRIP2
ILMN_1686136	NM_172349.1		64324	27477094	NM_172349.1	NSD1
ILMN_2330845	NM_006178.1		4905	11079227	NM_006178.1	NSF
ILMN_1739210	NM_001042549.1		25936	110349760	NM_001042549.1	NSL1
ILMN_1697962	NM_145080.3		197370	94721323	NM_145080.3	NSMCE1
ILMN_2294878	NM_018044.2		55695	23199996	NM_018044.2	NSUN5
ILMN_2205882	NM_024677.3		79730	34222276	NM_024677.3	NSUN7
ILMN_1806432	NM_014595.1		30833	7657032	NM_014595.1	NT5C
ILMN_1682165	NM_012229.2		22978	20149601	NM_012229.2	NT5C2
ILMN_1680673	NM_152729.2		221294	38570155	NM_152729.2	NT5DC1
ILMN_2351466	NM_001048209.1		50863	115298664	NM_001048209.1	HNT
ILMN_1873621	NM_004822.2		9423	148613883	NM_004822.2	NTN1
ILMN_1789793	NM_030952.1		81788	13569921	NM_030952.1	NUAK2
ILMN_1689342	NM_002484.2		4682	118572610	NM_002484.2	NUBP1
ILMN_2097546	NM_006600.2		10726	31543300	NM_006600.2	NUDC
ILMN_1796900	NM_015332.3		23386	122939164	NM_015332.3	NUDCD3
ILMN_1669788	NM_177533.2		256281	37594466	NM_177533.2	NUDT14
ILMN_1751403	NM_018283.1		55270	8922791	NM_018283.1	NUDT15
ILMN_1781996	NM_152395.1		131870	24308369	NM_152395.1	NUDT16
ILMN_2349444	NM_147173.1		318	22219466	NM_147173.1	NUDT2
ILMN_1724907	NM_006703.2		11165	37622350	NM_006703.2	NUDT3
ILMN_2331266	NM_003744.5		8650	54144623	NM_003744.5	NUMB
ILMN_1751338	NM_018230.2		55746	26051234	NM_018230.2	NUP133
ILMN_1768293	NM_153485.1		9631	24430148	NM_153485.1	NUP155
ILMN_1784467	NM_024923.2		23225	27477133	NM_024923.2	NUP210
ILMN_2323491	NM_153719.2		23636	34335248	NM_153719.2	NUP62
ILMN_1738681	NM_016553.3		23636	34335246	NM_016553.3	NUP62
ILMN_2196569	NM_014669.2		9688	41281436	NM_014669.2	NUP93
ILMN_1684074	NM_016320.3		4928	56550110	NM_016320.3	NUP98
ILMN_1655046	NM_005796.1		10204	5031984	NM_005796.1	NUTF2
ILMN_1712636	NM_206840.1		4931	45643124	NM_206840.1	NVL
ILMN_1797660	NM_145283.1		158046	21699083	NM_145283.1	NXNL2
ILMN_1658247	NM_002534.2		4938	74229010	NM_002534.2	OAS1
ILMN_2068747	NM_000274.1		4942	4557808	NM_000274.1	OAT
ILMN_1785852	NM_001031716.1		64859	72534721	NM_001031716.1	OBFC2A
ILMN_1799604	NM_017830.1		54940	8923426	NM_017830.1	OCIAD1
ILMN_2285032	NM_001080428.1		57451	122937264	NM_001080428.1	ODZ2
ILMN_2336094	NM_001080477.1		55714	122937399	NM_001080477.1	ODZ3
ILMN_1670079	NM_145243.3		115209	52851455	NM_145243.3	OMA1
ILMN_2284591	NM_025136.1		80207	13376716	NM_025136.1	OPA3
ILMN_2381899	NM_001008213.1		10133	56549110	NM_001008213.1	OPTN
ILMN_2200853	NM_207374.1		81341	46409369	NM_207374.1	OR10W1
ILMN_1660978	NM_001005503.1		390439	53828743	NM_001005503.1	OR11G2
ILMN_1705077	NM_001004451.1		347168	52317163	NM_001004451.1	OR1J1
ILMN_2092987	NM_001001914.1		81469	50054448	NM_001001914.1	OR2G3
ILMN_1780041	NM_001004702.1		256144	52317234	NM_001004702.1	OR4C3
ILMN_1756210	NM_001005188.1		390260	52353273	NM_001005188.1	OR6X1
ILMN_1724148	NM_032790.2		84876	38016942	NM_032790.2	ORAI1
ILMN_1698406	NM_016467.3		94101	31377759	NM_016467.3	ORMDL1
ILMN_1706376	NM_002556.2		5007	34485728	NM_002556.2	OSBP
ILMN_1802151	NM_020896.2		114879	22035607	NM_020896.2	OSBPL5
ILMN_2307032	NM_145638.1		114879	22035608	NM_145638.1	OSBPL5
ILMN_1763561	NM_032523.2		114880	22035610	NM_032523.2	OSBPL6
ILMN_1720865	NM_145798.2		114881	47132623	NM_145798.2	OSBPL7
ILMN_2313851	NM_148906.1		114883	22547168	NM_148906.1	OSBPL9
ILMN_2354855	NR_003089.1		NA	109148511	NR_003089.1	OTUB1
ILMN_2095908	NM_006025.2		8909	22209002	NM_006025.2	P11
ILMN_1677793	NM_175080.1		5026	28416934	NM_175080.1	P2RX5
ILMN_2372136	NM_177938.2		54681	64085082	NM_177938.2	PH-4
ILMN_1728984	NM_006191.2		5036	124494253	NM_006191.2	PA2G4
ILMN_1716488	NM_018026.2		55690	30089915	NM_018026.2	PACS1
ILMN_1751020	NM_020804.2		29993	47834327	NM_020804.2	PACSIN1
ILMN_1748093	NM_002573.2		5050	20149519	NM_002573.2	PAFAH1B3
ILMN_2312386	NM_182789.2		10605	34452727	NM_182789.2	PAIP1
ILMN_1767365	NM_002576.3		5058	42794768	NM_002576.3	PAK1
ILMN_1728887	NM_001014832.1		10298	62422556	NM_001014832.1	PAK4
ILMN_1708095	NM_024960.4		80025	85838514	NM_024960.4	PANK2
ILMN_2373177	NM_153640.2		80025	85838515	NM_153640.2	PANK2
ILMN_2363058	NM_207128.1		196743	46397309	NM_207128.1	PAOX
ILMN_1681845	NM_173797.2		167153	31341107	NM_173797.2	PAPD4
ILMN_1710571	NM_001040285.1		64282	94536831	NM_001040285.1	PAPD5
ILMN_1660793	NM_152341.2		124222	31542755	NM_152341.2	PAQR4
ILMN_2341467	NM_018622.5		55486	83641879	NM_018622.5	PARL
ILMN_2257665	NM_018622.5		55486	83641879	NM_018622.5	PARL
ILMN_1724811	NM_002582.1		5073	4505610	NM_002582.1	PARN
ILMN_2262044	NM_032789.1		84875	14249457	NM_032789.1	PARP10
ILMN_1710844	XM_001127571.1		84875	113420558	XM_001127571.1	PARP10
ILMN_1806651	NM_024615.2		79668	24432008	NM_024615.2	PARP8
ILMN_1667592	NM_001003828.1		29780	51477695	NM_001003828.1	PARVB
ILMN_1680193	NM_007349.3		22976	93141032	NM_007349.3	PAXIP1
ILMN_1737126	NM_182790.1		10135	33386694	NM_182790.1	PBEF1
ILMN_1784678	NM_002585.1		5087	4505622	NM_002585.1	PBX1
ILMN_1778327	NM_018934.2		56122	14195602	NM_018934.2	PCDHB14
ILMN_1690237	NR_001282.1		NA	28476832	NR_001282.1	PCDHB19P
ILMN_2047885	NM_019119.3		56127	14600335	NM_019119.3	PCDHB9
ILMN_1719533	NM_003736.2		8641	14270497	NM_003736.2	PCDHGB4
ILMN_1701644	NM_018926.2		56100	14270500	NM_018926.2	PCDHGB6
ILMN_1788024	NM_018386.1		55795	8922986	NM_018386.1	PCID2
ILMN_1810922	NM_006031.4		5116	81295808	NM_006031.4	PCNT
ILMN_2295918	NM_014801.2		80003	33946288	NM_014801.2	PCNXL2
ILMN_1783350	XM_374898.4		399909	113422470	XM_374898.4	PCNXL3
ILMN_1699545	NM_004716.2		9159	20336247	NM_004716.2	PCSK7
ILMN_1802257	NM_021213.1		58488	10864026	NM_021213.1	PCTP
ILMN_1779037	NM_022576.2		5132	32967589	NM_022576.2	PDC
ILMN_1709396	NM_145859.1		11235	22538791	NM_145859.1	PDCD10
ILMN_1706149	NM_032346.1		84306	14150140	NM_032346.1	PDCD2L
ILMN_2396272	NM_145341.2		27250	34304341	NM_145341.2	PDCD4
ILMN_1768004	NM_145341.2		27250	34304341	NM_145341.2	PDCD4
ILMN_1733931	NM_013232.3		10016	115430206	NM_013232.3	PDCD6
ILMN_1694041	NM_005388.3		5082	88758593	NM_005388.3	PDCL
ILMN_1702806	NM_024065.3		79031	51944951	NM_024065.3	PDCL3
ILMN_1752197	NM_182612.1		347862	32699044	NM_182612.1	PDDC1
ILMN_2340259	NM_002600.3		5142	82799480	NM_002600.3	PDE4B
ILMN_1761277	NM_000923.1		5143	4505664	NM_000923.1	PDE4C
ILMN_1718299	NM_002602.2		5148	148922971	NM_002602.2	PDE6G
ILMN_1699767	NM_173454.1		5151	47132536	NM_173454.1	PDE8A
ILMN_2306540	NM_001001567.1		5152	48762717	NM_001001567.1	PDE9A
ILMN_1788955	NM_020992.2		9124	20127594	NM_020992.2	PDLIM1
ILMN_1675695	NM_015032.1		23047	7657268	NM_015032.1	PDS5B
ILMN_2080611	NM_014317.3		23590	50659085	NM_014317.3	PDSS1
ILMN_1672504	NM_003681.4		8566	148235211	NM_003681.4	PDXK
ILMN_1736441	NM_020315.4		57026	85815825	NM_020315.4	PDXP
ILMN_2407669	NM_001080471.1		375033	122937342	NM_001080471.1	PEAR1
ILMN_1689518	NM_000442.3		5175	110347450	NM_000442.3	PECAM1
ILMN_1780132	NM_021255.2		57161	87080798	NM_021255.2	PELI2
ILMN_1770811	NM_015946.4		53918	31880782	NM_015946.4	PELO
ILMN_1770643	NM_017929.2		55670	32307138	NM_017929.2	PEX26
ILMN_2356284	NM_145897.2		5204	88999579	NM_145897.2	PFDN5
ILMN_1660847	NM_004566.2		5209	42476167	NM_004566.2	PFKFB3
ILMN_1713037	NM_002626.4		5211	50346003	NM_002626.4	PFKL
ILMN_2151817	NM_005022.2		5216	16753213	NM_005022.2	PFN1
ILMN_1781389	NM_020393.2		57115	56550072	NM_020393.2	PGLYRP4
ILMN_1673543	NM_018290.2		55276	63055048	NM_018290.2	PGM2
ILMN_1693620	NM_015599.1		5238	7661567	NM_015599.1	PGM3
ILMN_1728337	XM_936702.1		5239	89030374	XM_936702.1	PGM5
ILMN_2154287	NM_032592.1		84680	14211920	NM_032592.1	PHACS
ILMN_2190779	NM_032177.2		51808	66392145	NM_032177.2	RNUXA
ILMN_1692651	NM_002634.2		5245	6031190	NM_002634.2	PHB
ILMN_1808047	NM_004427.3		1912	115298643	NM_004427.3	PHC2
ILMN_1736015	NM_024900.3		79960	111154093	NM_024900.3	PHF17
ILMN_1720476	NM_005392.3		5253	117190341	NM_005392.3	PHF2
ILMN_1727287	NM_032205.3		51105	109134329	NM_032205.3	PHF20L1
ILMN_1704537	NM_006623.2		26227	23308576	NM_006623.2	PHGDH
ILMN_1788689	NM_017934.4		55023	38679895	NM_017934.4	PHIP
ILMN_2113102	NM_006213.3		5260	94538351	NM_006213.3	PHKG1
ILMN_1669607	NM_000294.1		5261	4505784	NM_000294.1	PHKG2
ILMN_1688240	NM_178500.2		162466	31341911	NM_178500.2	PHOSPHO1
ILMN_2385566	NM_006214.3		5264	83281448	NM_006214.3	PHYH
ILMN_1766264	NM_153370.2		221476	70780383	NM_153370.2	PI16
ILMN_1666597	NM_002651.1		5298	4505808	NM_002651.1	PI4KB
ILMN_1780598	NM_016166.1		8554	7706636	NM_016166.1	PIAS1
ILMN_1658302	XM_938229.1		9063	89047428	XM_938229.1	PIAS2
ILMN_1671891	NM_017933.3		55022	40255259	NM_017933.3	PID1
ILMN_1701413	NM_004204.2		9091	22538449	NM_004204.2	PIGQ
ILMN_1672366	NM_001042616.1		84992	111494229	NM_001042616.1	PIGY
ILMN_1675131	NM_017916.1		55011	8923597	NM_017916.1	PIH1D1
ILMN_1705468	NM_006218.2		5290	54792081	NM_006218.2	PIK3CA
ILMN_1763347	NM_006219.1		5291	5453893	NM_006219.1	PIK3CB
ILMN_2398235	NM_181504.2		5295	32455251	NM_181504.2	PIK3R1
[truncated: 944 more rows]
